# Supplementary material for: Host–virome associations in the weathering crust of a rapidly retreating temperate Alpine glacier
Source: Microb Genom. 2025 Oct 3;11(10):001524. doi: 10.1099/mgen.0.001524 (PMC12494485; doi:10.1099/mgen.0.001524)
Supplement: Uncited Supplementary Material 2. [file mgen-11-01524-s002.xlsx]

## Sheet: Table S1
	Table S1. Sequencing sample details (A), DNA assembly specifics (B) and RNA assembly specifics (C). qc: quality-checked.
	A	Sample	Number of raw read pairs	Number of qc read pairs
		Ice sample 1 - DNA	81686681	77790976
		Ice sample 2 - DNA	98989473	95159222
		Ice sample 3 - DNA	93336618	89957319
		Ice sample 4 - DNA	82020426	78791127
		Ice sample 1 - RNA	20005791	19927463
		Ice sample 2 - RNA	16944589	16883518
		Ice sample 3 - RNA	13432174	13385923
		Ice sample 4 - RNA	15267469	15219557
	B	Number of contigs	1954085
		Assembly size (bp)	1714230559
		Mean contig length (bp)	877
		Median contig length (bp)	11504
		Maximum contig length (bp)	676368
		Minimum contig length (bp)	200
		N50 (bp)	2104
		GC%	55
	C	Number of contigs	22215
		Assembly size (bp)	10193147
		Mean contig length (bp)	458
		Median contig length (bp)	1132
		Maximum contig length (bp)	15284
		Minimum contig length (bp)	184
		N50 (bp)	471
		GC%	49

## Sheet: Table S2
	Table S2. Metagenome-assembled genome (MAG) details.
										Taxonomy
	MAG	Coding density	Contig N50 (bp)	Average gene length (bp)	Genome size (bp)	GC content	Total coding sequences	Completeness	Contamination	Phylum	Class	Order	Family	Genus
	Ice1	0.855	71895	279.276	4356728	0.49	4456	100	0.05	Cyanobacteriota	Cyanophyceae	Leptolyngbyales	Leptolyngbyaceae	Unclassified
	Ice2	0.88	36315	286.334	2895940	0.64	2975	100	0.59	Pseudomonadota	Alphaproteobacteria	Sphingomonadales	Sphingomonadaceae	Sphingomicrobium
	Ice3	0.873	69538	314.883	3790348	0.57	3510	100	0.74	Pseudomonadota	Betaproteobacteria	Burkholderiales	Burkholderiaceae	Unclassified
	Ice4	0.905	32405	308.872	7345653	0.65	7195	100	1.3	Myxococcota	Polyangia	Polyangiales	Polyangiaceae	Unclassified
	Ice5	0.879	10595	294.826	3173097	0.63	3162	99.45	4.82	Pseudomonadota	Gammaproteobacteria	Xanthomonadales	Rhodanobacteraceae	Dokdonella
	Ice6	0.863	44707	322.97	4471866	0.57	3992	99.01	0.8	Acidobacteriota	Terriglobia	Terriglobales	Acidobacteriaceae	Acidisarcina
	Ice7	0.885	46640	284.076	4130931	0.71	4302	98.73	2.6	Actinomycetota	Actinomycetes	Mycobacteriales	Unclassified	Unclassified
	Ice8	0.922	209238	317.033	3441451	0.53	3347	98.58	0.34	Pseudomonadota	Gammaproteobacteria	Steroidobacterales	Steroidobacteraceae	Unclassified
	Ice9	0.939	56385	313.03	1616177	0.5	1620	98.53	1.31	Actinomycetota	Actinomycetes	Nanopelagicales	Candidatus Nanopelagicaceae	Unclassified
	Ice10	0.908	84740	329.993	9110557	0.69	8375	98.11	2.51	Myxococcota	Polyangia	Polyangiales	Polyangiaceae	Labilithrix
	Ice11	0.897	75376	301.559	3426478	0.72	3407	98	1.62	Actinomycetota	Actinomycetes	Mycobacteriales	Unclassified	Unclassified
	Ice12	0.882	41406	296.474	3590483	0.66	3568	97.58	0.04	Actinomycetota	Actinomycetes	Actinomycetales	Dermatophilaceae	Unclassified
	Ice13	0.866	93323	289.651	4738189	0.7	4736	97.5	0.39	Actinomycetota	Actinomycetes	Actinomycetales	Dermatophilaceae	Lapillicoccus
	Ice14	0.867	116979	308.964	3680465	0.53	3450	97.39	0.06	Pseudomonadota	Betaproteobacteria	Burkholderiales	Usitatibacteraceae	Unclassified
	Ice15	0.887	23291	298.101	3942731	0.59	3920	97.33	4.37	Pseudomonadota	Gammaproteobacteria	Xanthomonadales	Rhodanobacteraceae	Pseudolysobacter
	Ice16	0.878	24814	335.398	4917108	0.56	4297	97.2	2.21	Acidobacteriota	Terriglobia	Terriglobales	Acidobacteriaceae	Unclassified
	Ice17	0.857	49025	260.204	4331524	0.69	4772	96.96	1.96	Actinomycetota	Actinomycetes	Mycobacteriales	Unclassified	Unclassified
	Ice18	0.892	98197	329.327	2926609	0.39	2645	96.44	0.11	Bacteroidota	Sphingobacteriia	Sphingobacteriales	Sphingobacteriaceae	Unclassified
	Ice19	0.932	29137	306.712	3841844	0.69	3898	96.39	2.16	Pseudomonadota	Betaproteobacteria	Burkholderiales	Comamonadaceae	Caldimonas
	Ice20	0.89	70269	297.347	3637754	0.63	3636	96.34	1.42	Actinomycetota	Actinomycetes	Actinomycetales	Microbacteriaceae	Lacisediminihabitans
	Ice21	0.88	9187	294.215	5449216	0.61	5446	96.26	2	Armatimonadota	Armatimonadia	Armatimonadales	Armatimonadaceae	Unclassified
	Ice22	0.906	8132	287.174	3167231	0.63	3338	95.86	3.26	Pseudomonadota	Betaproteobacteria	Burkholderiales	Burkholderiaceae	Unclassified
	Ice23	0.883	20426	292.929	3139515	0.65	3163	95.68	0.02	Pseudomonadota	Alphaproteobacteria	Sphingomonadales	Sphingomonadaceae	Unclassified
	Ice24	0.903	38028	347.111	4906255	0.59	4262	95.66	1.13	Planctomycetota	Planctomycetia	Gemmatales	Gemmataceae	Unclassified
	Ice25	0.932	61161	305.644	3938620	0.62	4015	95.59	6.07	Vulcanimicrobiota	Vulcanimicrobiia	Vulcanimicrobiales	Vulcanimicrobiaceae	Unclassified
	Ice26	0.899	16858	295.038	5529632	0.72	5630	95.25	3.16	Actinomycetota	Actinomycetes	Mycobacteriales	Pseudonocardiaceae	Pseudonocardia
	Ice27	0.89	40530	332.048	3682839	0.59	3296	95.25	1.86	Acidobacteriota	Terriglobia	Terriglobales	Unclassified	Unclassified
	Ice28	0.872	51439	335.715	4257862	0.37	3691	95.08	0.02	Bacteroidota	Saprospiria	Saprospirales	Saprospiraceae	Unclassified
	Ice29	0.896	21166	283.432	3304531	0.6	3494	95.03	0.6	Pseudomonadota	Alphaproteobacteria	Sphingomonadales	Sphingomonadaceae	Sphingomonas
	Ice30	0.895	54726	292.475	5425812	0.64	5552	94.46	1.22	Actinomycetota	Acidimicrobiia	Acidimicrobiales	Ilumatobacteraceae	Unclassified
	Ice31	0.888	10650	321.324	5485448	0.69	5064	94.27	1.78	Planctomycetota	Planctomycetia	Gemmatales	Gemmataceae	Fimbriiglobus
	Ice32	0.889	9236	264.269	1012683	0.5	1139	94.11	2.33	CPR	Unclassified	Unclassified	Unclassified	Unclassified
	Ice33	0.913	17988	293.792	5673295	0.64	5887	94.01	4.11	Pseudomonadota	Betaproteobacteria	Burkholderiales	Comamonadaceae	Variovorax
	Ice34	0.876	85130	289.964	3527707	0.66	3562	93.82	2.18	Actinomycetota	Acidimicrobiia	Acidimicrobiales	Unclassified	Unclassified
	Ice35	0.867	14923	300.97	6956876	0.58	6700	93.37	5.75	Acidobacteriota	Terriglobia	Bryobacterales	Bryobacteraceae	Unclassified
	Ice36	0.91	12473	286.41	3270042	0.65	3472	93.1	1.61	Pseudomonadota	Alphaproteobacteria	Acetobacterales	Acetobacteraceae	Unclassified
	Ice37	0.893	47608	285.429	2853077	0.72	2985	93.07	0.48	Actinomycetota	Actinomycetes	Mycobacteriales	Unclassified	Unclassified
	Ice38	0.883	68786	315.51	3743658	0.52	3501	92.99	0	Pseudomonadota	Betaproteobacteria	Burkholderiales	Usitatibacteraceae	Unclassified
	Ice39	0.891	31109	283.098	3623234	0.64	3811	92.73	0.9	Pseudomonadota	Alphaproteobacteria	Caulobacterales	Caulobacteraceae	Unclassified
	Ice40	0.912	126605	316.017	2608877	0.66	2515	92.68	0.55	Actinomycetota	Actinomycetes	Actinomycetales	Microbacteriaceae	Pseudolysinimonas
	Ice41	0.925	37071	311.769	3042422	0.62	3018	92.67	0.25	Vulcanimicrobiota	Vulcanimicrobiia	Vulcanimicrobiales	Vulcanimicrobiaceae	Unclassified
	Ice42	0.901	66249	303.915	3223313	0.55	3191	92.52	0.05	Pseudomonadota	Alphaproteobacteria	Rhizobiales	Beijerinckiaceae	Unclassified
	Ice43	0.904	17124	298.144	2803281	0.66	2839	92.4	1.82	Pseudomonadota	Alphaproteobacteria	Sphingomonadales	Sphingomonadaceae	Unclassified
	Ice44	0.887	21167	278.759	3580694	0.59	3807	92.17	1.08	Armatimonadota	Armatimonadia	Armatimonadales	Capsulimonadaceae	Unclassified
	Ice45	0.89	55551	284.115	3390233	0.56	3551	91.99	0.03	Pseudomonadota	Betaproteobacteria	Burkholderiales	Comamonadaceae	Polaromonas
	Ice46	0.914	154418	340.775	3145334	0.44	2818	91.64	0	Bacteroidota	Chitinophagia	Chitinophagales	Chitinophagaceae	Puia
	Ice47	0.914	134826	314.591	3545414	0.66	3444	91.61	0.07	Pseudomonadota	Alphaproteobacteria	Acetobacterales	Acetobacteraceae	Unclassified
	Ice48	0.878	8489	254.169	1063952	0.47	1227	91.59	2.72	CPR	Saccharimonadia	Saccharimonadales	Candidatus Saccharimonadaceae	Unclassified
	Ice49	0.884	11948	290.053	4932023	0.65	5021	91.59	7.04	Armatimonadota	Armatimonadia	Armatimonadales	Capsulimonadaceae	Unclassified
	Ice50	0.905	3442	257.23	5064865	0.55	5952	91.56	7.52	Chloroflexota	Anaerolineae	Aggregatilineales	Unclassified	Unclassified
	Ice51	0.884	11871	322.955	5298430	0.61	4844	91.55	1.96	Armatimonadota	Chthonomonadia	Chthonomonadales	Chthonomonadaceae	Unclassified
	Ice52	0.838	20207	286.264	4918635	0.6	4806	91.1	7.47	Bacteroidota	Cytophagia	Cytophagales	Hymenobacteraceae	Hymenobacter
	Ice53	0.821	21066	307.334	5606815	0.56	5003	91.01	0.93	Armatimonadota	Chthonomonadia	Chthonomonadales	Chthonomonadaceae	Unclassified
	Ice54	0.895	11401	282.135	3343990	0.64	3546	90.81	6.32	Actinomycetota	Actinomycetes	Actinomycetales	Microbacteriaceae	Lacisediminihabitans
	Ice55	0.921	14241	294.55	4107248	0.65	4289	90.22	1.62	Pseudomonadota	Betaproteobacteria	Burkholderiales	Comamonadaceae	Ramlibacter
	Ice56	0.937	9960	308.525	4603213	0.57	4675	90.1	3.06	Acidobacteriota	Terriglobia	Bryobacterales	Bryobacteraceae	Unclassified
	Ice57	0.879	64854	295.637	3193996	0.59	3173	89.66	7.31	Pseudomonadota	Betaproteobacteria	Burkholderiales	Comamonadaceae	Polaromonas
	Ice58	0.883	14150	315.706	4140373	0.58	3869	89.62	0.8	Acidobacteriota	Terriglobia	Terriglobales	Acidobacteriaceae	Unclassified
	Ice59	0.895	82875	295.623	3947995	0.65	3994	89.43	0.01	Pseudomonadota	Alphaproteobacteria	Caulobacterales	Caulobacteraceae	Unclassified
	Ice60	0.832	8047	262.573	6080482	0.63	6437	89.3	3.99	Deinococcota	Deinococci	Deinococcales	Deinococcaceae	Deinococcus
	Ice61	0.888	9901	288.889	4388999	0.64	4508	89.27	3.86	Armatimonadota	Armatimonadia	Armatimonadales	Capsulimonadaceae	Unclassified
	Ice62	0.909	7359	293.218	3879577	0.63	4014	88.95	1.09	Pseudomonadota	Alphaproteobacteria	Acetobacterales	Acetobacteraceae	Unclassified
	Ice63	0.873	39730	293.603	3063596	0.56	3043	88.55	0.54	Pseudomonadota	Betaproteobacteria	Burkholderiales	Comamonadaceae	Polaromonas
	Ice64	0.873	7410	275.83	4893633	0.62	5178	88.36	1.32	Armatimonadota	Armatimonadia	Armatimonadales	Armatimonadaceae	Unclassified
	Ice65	0.923	20432	304.323	3129230	0.66	3173	88.31	0.85	Pseudomonadota	Alphaproteobacteria	Acetobacterales	Acetobacteraceae	Unclassified
	Ice66	0.885	49448	346.002	3669194	0.61	3132	88.06	1.03	Acidobacteriota	Terriglobia	Terriglobales	Acidobacteriaceae	Edaphobacter
	Ice67	0.875	10847	306.477	3670105	0.38	3498	85.21	0.69	Bacteroidota	Chitinophagia	Chitinophagales	Chitinophagaceae	Ginsengibacter
	Ice68	0.854	11637	278.496	4381768	0.6	4483	85.05	5.94	Bacteroidota	Cytophagia	Cytophagales	Hymenobacteraceae	Hymenobacter
	Ice69	0.846	22617	322.98	4594403	0.38	4016	84.27	3.97	Bacteroidota	Chitinophagia	Chitinophagales	Chitinophagaceae	Ferruginibacter
	Ice70	0.93	6273	282.111	3947220	0.68	4347	83.8	5.4	Pseudomonadota	Betaproteobacteria	Burkholderiales	Comamonadaceae	Caldimonas
	Ice71	0.882	7256	268.345	2882148	0.58	3163	83.14	4.72	Pseudomonadota	Betaproteobacteria	Burkholderiales	Comamonadaceae	Polaromonas
	Ice72	0.849	10065	297.971	4173515	0.61	3968	83.01	5.54	Bacteroidota	Cytophagia	Cytophagales	Hymenobacteraceae	Hymenobacter
	Ice73	0.921	2831	251.208	2803625	0.65	3437	81.91	2.13	Gemmatimonadota	Gemmatimonadetes	Gemmatimonadales	Gemmatimonadaceae	Unclassified
	Ice74	0.881	4430	284.486	3119363	0.37	3224	80.5	0.45	Bacteroidota	Chitinophagia	Chitinophagales	Chitinophagaceae	Sediminibacterium
	Ice75	0.829	9077	286.525	3789113	0.57	3661	80.41	3.03	Bacteroidota	Cytophagia	Cytophagales	Hymenobacteraceae	Hymenobacter
	Ice76	0.874	12920	272.987	2751133	0.57	2943	80.23	1.31	Pseudomonadota	Betaproteobacteria	Burkholderiales	Comamonadaceae	Polaromonas
	Ice77	0.871	11542	276.018	5346137	0.63	5628	80.2	4.12	Pseudomonadota	Alphaproteobacteria	Rhizobiales	Xanthobacteraceae	Bradyrhizobium
	Ice78	0.875	6508	302.1	3012731	0.65	2915	78.34	2.27	Myxococcota	Myxococcia	Unclassified	Unclassified	Unclassified
	Ice79	0.905	9522	277.054	3691997	0.62	4031	77.27	2.72	Pseudomonadota	Betaproteobacteria	Burkholderiales	Comamonadaceae	Variovorax
	Ice80	0.875	9389	287.428	2992189	0.35	3040	75.73	8.62	Bacteroidota	Chitinophagia	Chitinophagales	Chitinophagaceae	Ferruginibacter
	Ice81	0.899	4435	258.408	3822313	0.65	4443	75.21	1.71	Pseudomonadota	Alphaproteobacteria	Rhizobiales	Beijerinckiaceae	Roseiarcus
	Ice82	0.884	8138	266.882	4360760	0.63	4822	73.7	5.53	Pseudomonadota	Betaproteobacteria	Burkholderiales	Comamonadaceae	Caldimonas
	Ice83	0.88	5463	249.459	3121830	0.72	3680	73.36	9.04	Actinomycetota	Actinomycetes	Mycobacteriales	Mycobacteriaceae	Unclassified
	Ice84	0.875	2875	239.34	3775963	0.61	4612	71.56	2.53	Chloroflexota	Chloroflexia	Thermomicrobiales	Unclassified	Unclassified
	Ice85	0.876	2296	236.186	3178343	0.36	3939	69.35	2.52	Bacteroidota	Chitinophagia	Chitinophagales	Chitinophagaceae	Ginsengibacter
	Ice86	0.841	4563	279.228	3993231	0.35	4013	68.26	3.71	Bacteroidota	Chitinophagia	Chitinophagales	Chitinophagaceae	Ferruginibacter
	Ice87	0.915	3657	247.279	2245124	0.73	2776	67.6	4.56	Actinomycetota	Actinomycetes	Mycobacteriales	Mycobacteriaceae	Unclassified
	Ice88	0.907	8379	281.3	4106555	0.62	4422	66.76	7.58	Pseudomonadota	Betaproteobacteria	Burkholderiales	Comamonadaceae	Variovorax
	Ice89	0.924	3325	259.774	5305051	0.66	6306	65.26	2.39	Myxococcota	Polyangia	Haliangiales	Haliangiaceae	Unclassified
	Ice90	0.871	2523	235.669	3495658	0.65	4318	63.22	1.12	Actinomycetota	Actinomycetes	Mycobacteriales	Nakamurellaceae	Nakamurella
	Ice91	0.862	5123	246.847	2153682	0.34	2511	58.06	7.57	Bacteroidota	Chitinophagia	Chitinophagales	Chitinophagaceae	Ferruginibacter
	Ice92	0.893	1851	245.574	2620432	0.61	3182	55.73	3.2	Bacteroidota	Cytophagia	Cytophagales	Hymenobacteraceae	Hymenobacter
	Ice93	0.918	5049	252.396	2075078	0.67	2523	55.51	4.4	Pseudomonadota	Betaproteobacteria	Burkholderiales	Comamonadaceae	Caldimonas

## Sheet: Table S3
	Table S3. Percentage of DNA and RNA reads mapped to metagenome-assembled genomes (MAGs).
	Sample	DNA	RNA
	Ice sample 1	69.2529	86.3039
	Ice sample 2	46.498	56.3536
	Ice sample 3	68.1034	85.4985
	Ice sample 4	60.4816	71.6888

## Sheet: Table S4
	Table S4. Number of viral contigs at each step of the bioinformatics pipeline. *Only viral operational taxonomic units (vOTUs) that contained at least one viral gene; or that did not contain any viral gene but also did not contain any host gene; or that did not contain any viral gene but had a VirSorter2 score ≥ 0.95 or contained more than two hallmark viral genes were retained.
			DNA	RNA
		All contigs ≥ 5000 bp	44349	78
	Viral contigs	VirSorter2	1347	1
		VIBRANT	966	0
		DeepVirFinder	1874	5
		Seeker	1195	2
		Combined viral contigs from viral callers	4418
	vOTUs	cd-hit-es	3932
		Quality-check* and vOTU length ≥ 5000 bp	2565

## Sheet: Table S5
	Table S5. Details on viral operational taxonomic unit (vOTU).
	vOTU	Length (bp)	Gene count	Viral genes	Host genes	Checkv quality	Completeness	Completeness method	Contamination	Max score	Max score group	Hallmark	Taxonomy	Life style	AMG number	MVIs	Association with MAGs	Association with bacterial classes	Association with bacterial families
	contig_5	5324	8	0	1	Not-determined	NA	NA	0	0.953	dsDNAphage	1	d__Viruses;p__Uroviricota;c__Caudoviricetes;o__Unclassified;f__Straboviridae	virulent	0
	contig_8	12638	15	7	0	Low-quality	3.69	HMM-based (lower-bound)	0	0.507	dsDNAphage	0	d__Viruses;p__Nucleocytoviricota;c__Megaviricetes;o__Unclassified;f__Unclassified	virulent	0	6429-6603
	contig_13	5144	9	0	0	Not-determined	NA	NA	0				d__Viruses;p__Uroviricota;c__Caudoviricetes;o__Unclassified;f__Unclassified	temperate	0
	contig_15	5920	5	0	0	Not-determined	NA	NA	0	0.68	dsDNAphage	0	d__Viruses;p__Uroviricota;c__Caudoviricetes;o__Unclassified;f__Unclassified	virulent	0	1084-1200	Ice68;Ice75;Ice52	Cytophagia	Hymenobacteraceae
	contig_21	7322	7	0	0	Not-determined	NA	NA	0				d__Viruses;p__Unclassified;c__Unclassified;o__Unclassified;f__Unclassified	virulent	0	5281-5412
	contig_27	19210	13	3	1	Low-quality	3.44	AAI-based (medium-confidence)	0	0.74	dsDNAphage	1	d__Viruses;p__Uroviricota;c__Caudoviricetes;o__Unclassified;f__Unclassified	virulent	0	14394-14512
	contig_32	5121	9	0	0	Not-determined	NA	NA	0				d__Viruses;p__Uroviricota;c__Caudoviricetes;o__Unclassified;f__Unclassified	none	0	117-227;380-1318;1357-1700;1711-2149	Ice75	Cytophagia	Hymenobacteraceae
	contig_36	6995	8	0	0	Not-determined	NA	NA	0	0.64	dsDNAphage	0	d__Viruses;p__Uroviricota;c__Caudoviricetes;o__Unclassified;f__Schitoviridae	virulent	0
	contig_39	6853	5	0	0	Not-determined	NA	NA	0				d__Viruses;p__Uroviricota;c__Caudoviricetes;o__Unclassified;f__Unclassified	temperate	0
	contig_40	9913	12	6	0	Low-quality	8.45	AAI-based (medium-confidence)	0	0.62	dsDNAphage	0	d__Viruses;p__Nucleocytoviricota;c__Megaviricetes;o__Imitervirales;f__Mimiviridae	virulent	0
	contig_55	5419	9	2	1	Low-quality	4.73	HMM-based (lower-bound)	0	0.72	dsDNAphage	0	d__Viruses;p__Uroviricota;c__Caudoviricetes;o__Unclassified;f__Unclassified	virulent	0
	contig_56	16861	17	3	1	Low-quality	16.3	HMM-based (lower-bound)	0	0.907	dsDNAphage	3	d__Viruses;p__Uroviricota;c__Caudoviricetes;o__Unclassified;f__Unclassified	temperate	0
	contig_57	11652	14	2	0	Low-quality	21.59	HMM-based (lower-bound)	0	0.6	dsDNAphage	0	d__Viruses;p__Uroviricota;c__Caudoviricetes;o__Unclassified;f__Unclassified	virulent	0
	contig_67	5469	6	0	0	Low-quality	3.64	AAI-based (medium-confidence)	0	0.753	dsDNAphage	0	d__Viruses;p__Unclassified;c__Unclassified;o__Unclassified;f__Unclassified	virulent	0
	contig_69	5099	10	0	0	Not-determined	NA	NA	0				d__Viruses;p__Unclassified;c__Unclassified;o__Unclassified;f__Unclassified	temperate	0
	contig_70	9100	13	0	0	Not-determined	NA	NA	0				d__Viruses;p__Unclassified;c__Unclassified;o__Unclassified;f__Unclassified	temperate	0	2240-2373;2585-2764;2866-3031;3052-3347;5039-5229;5430-5668;5873-6016;6436-6615;6719-6900;6944-7095;7757-7886;8120-8293;8520-9010
	contig_71	17389	14	1	2	Low-quality	26.01	HMM-based (lower-bound)	0	0.8	dsDNAphage	1	d__Viruses;p__Uroviricota;c__Caudoviricetes;o__Unclassified;f__Unclassified	virulent	0
	contig_72	9622	12	3	1	Low-quality	19.39	AAI-based (medium-confidence)	0	0.98	dsDNAphage	3	d__Viruses;p__Uroviricota;c__Caudoviricetes;o__Unclassified;f__Unclassified	virulent	0
	contig_75	5271	3	0	0	Low-quality	8.62	AAI-based (medium-confidence)	0				d__Viruses;p__Unclassified;c__Unclassified;o__Unclassified;f__Unclassified	virulent	0
	contig_80	5204	6	0	0	Not-determined	NA	NA	0	0.673	dsDNAphage	0	d__Viruses;p__Unclassified;c__Unclassified;o__Unclassified;f__Unclassified	virulent	0
	contig_82	10464	8	0	0	Not-determined	NA	NA	0				d__Viruses;p__Unclassified;c__Unclassified;o__Unclassified;f__Unclassified	virulent	0
	contig_83	11708	13	0	0	Not-determined	NA	NA	0				d__Viruses;p__Unclassified;c__Unclassified;o__Unclassified;f__Unclassified	virulent	0	645-1599;1616-2174;2990-3090;3176-3946;4085-4396;4489-5085;5147-5313;5327-6609;6646-7202;7261-7598
	contig_84	7190	9	3	1	Low-quality	11.4	AAI-based (medium-confidence)	0	0.807	dsDNAphage	0	d__Viruses;p__Uroviricota;c__Caudoviricetes;o__Crassvirales;f__Suoliviridae	virulent	0	6641-6831
	contig_89	16148	21	2	1	Low-quality	25.85	HMM-based (lower-bound)	0	0.94	dsDNAphage	1	d__Viruses;p__Uroviricota;c__Caudoviricetes;o__Unclassified;f__Unclassified	temperate	0	3892-13852
	contig_93	5439	9	1	1	Low-quality	6.4	HMM-based (lower-bound)	22.67	0.893	dsDNAphage	0	d__Viruses;p__Uroviricota;c__Caudoviricetes;o__Thumleimavirales;f__Hafunaviridae	virulent	0		Ice68	Cytophagia	Hymenobacteraceae
	contig_95	24565	27	0	0	Not-determined	NA	NA	0				d__Viruses;p__Uroviricota;c__Caudoviricetes;o__Unclassified;f__Unclassified	virulent	0
	contig_97	6095	9	0	0	Not-determined	NA	NA	0				d__Viruses;p__Unclassified;c__Unclassified;o__Unclassified;f__Unclassified	none	0			Flavobacteriia	Flavobacteriaceae
	contig_100	6705	5	0	0	Not-determined	NA	NA	0	0.733	dsDNAphage	0	d__Viruses;p__Uroviricota;c__Caudoviricetes;o__Unclassified;f__Herelleviridae	virulent	0
	contig_111	18686	8	0	0	Not-determined	NA	NA	0	0.76	dsDNAphage	0	d__Viruses;p__Uroviricota;c__Caudoviricetes;o__Unclassified;f__Schitoviridae	virulent	0
	contig_115	15904	18	3	5	Low-quality	7.8	AAI-based (medium-confidence)	49.77	0.847	dsDNAphage	5	d__Viruses;p__Uroviricota;c__Caudoviricetes;o__Unclassified;f__Unclassified	none	0
	contig_117	5922	8	0	0	Low-quality	11.34	AAI-based (medium-confidence)	0				d__Viruses;p__Uroviricota;c__Caudoviricetes;o__Unclassified;f__Unclassified	virulent	0
	contig_118	18977	15	6	1	Low-quality	2.52	HMM-based (lower-bound)	0				d__Viruses;p__Nucleocytoviricota;c__Megaviricetes;o__Imitervirales;f__Mimiviridae	virulent	0
	contig_121	5715	6	0	0	Low-quality	11.34	AAI-based (medium-confidence)	0				d__Viruses;p__Uroviricota;c__Caudoviricetes;o__Unclassified;f__Unclassified	none	0	4925-5070;5100-5222;5234-5525
	contig_128	10728	18	1	2	Low-quality	16.23	HMM-based (lower-bound)	0	0.893	dsDNAphage	0	d__Viruses;p__Uroviricota;c__Caudoviricetes;o__Thumleimavirales;f__Unclassified	virulent	0			Polyangia	Polyangiaceae
	contig_129	5797	4	0	0	Not-determined	NA	NA	0				d__Viruses;p__Uroviricota;c__Caudoviricetes;o__Unclassified;f__Unclassified	virulent	0
	contig_134	6723	4	2	0	Low-quality	0.57	HMM-based (lower-bound)	0				d__Viruses;p__Unclassified;c__Unclassified;o__Unclassified;f__Unclassified	virulent	0	109-208
	contig_135	7505	15	1	1	Low-quality	4.79	HMM-based (lower-bound)	0	0.553	dsDNAphage	0	d__Viruses;p__Uroviricota;c__Caudoviricetes;o__Unclassified;f__Unclassified	none	0		Ice68;Ice52
	contig_137	13245	21	4	0	Low-quality	17.13	HMM-based (lower-bound)	0	1	dsDNAphage	3	d__Viruses;p__Uroviricota;c__Caudoviricetes;o__Unclassified;f__Unclassified	virulent	0	10227-10326
	contig_142	6888	8	0	0	Not-determined	NA	NA	0	0.887	dsDNAphage	0	d__Viruses;p__Uroviricota;c__Caudoviricetes;o__Unclassified;f__Unclassified	temperate	0	5893-6016
	contig_150	6346	9	0	0	Not-determined	NA	NA	0	0.987	dsDNAphage	2	d__Viruses;p__Unclassified;c__Unclassified;o__Unclassified;f__Unclassified	virulent	0	1-106
	contig_155	8092	7	1	2	Low-quality	1.6	HMM-based (lower-bound)	63.59	0.873	dsDNAphage	1	d__Viruses;p__Uroviricota;c__Caudoviricetes;o__Unclassified;f__Unclassified	temperate	0		Ice49
	contig_160	6399	8	0	0	Not-determined	NA	NA	0	0.827	dsDNAphage	0	d__Viruses;p__Unclassified;c__Unclassified;o__Unclassified;f__Unclassified	virulent	0
	contig_162	6302	9	0	0	Not-determined	NA	NA	0				d__Viruses;p__Uroviricota;c__Caudoviricetes;o__Unclassified;f__Unclassified	temperate	0
	contig_164	7240	9	1	0	Low-quality	2.91	HMM-based (lower-bound)	0	1	dsDNAphage	1	d__Viruses;p__Uroviricota;c__Caudoviricetes;o__Unclassified;f__Unclassified	virulent	1
	contig_165	5016	3	1	0	Low-quality	2.61	HMM-based (lower-bound)	0	0.893	dsDNAphage	2	d__Viruses;p__Uroviricota;c__Caudoviricetes;o__Unclassified;f__Kyanoviridae	virulent	0	3518-3664
	contig_166	7992	7	0	0	Low-quality	5.7	AAI-based (medium-confidence)	0				d__Viruses;p__Artverviricota;c__Revtraviricetes;o__Ortervirales;f__Retroviridae	none	0	485-1198;1234-3245;3253-3823;5628-5742
	contig_168	20200	37	6	0	Low-quality	23.44	AAI-based (medium-confidence)	0	0.987	dsDNAphage	2	d__Viruses;p__Uroviricota;c__Caudoviricetes;o__Unclassified;f__Unclassified	virulent	1	1264-1383;2032-2255
	contig_169	14888	3	0	0	Not-determined	NA	NA	0	0.893	dsDNAphage	1	d__Viruses;p__Uroviricota;c__Caudoviricetes;o__Unclassified;f__Kyanoviridae	virulent	0	5002-5108	Ice69
	contig_170	5883	8	0	0	Not-determined	NA	NA	0				d__Viruses;p__Unclassified;c__Unclassified;o__Unclassified;f__Unclassified	virulent	0	146-260;1283-1452;3088-3187;3984-4170;4201-4324
	contig_177	12483	10	0	0	Not-determined	NA	NA	0	0.68	dsDNAphage	0	d__Viruses;p__Uroviricota;c__Caudoviricetes;o__Crassvirales;f__Unclassified	none	0
	contig_192	11008	13	1	1	Low-quality	15.34	HMM-based (lower-bound)	0	0.827	dsDNAphage	2	d__Viruses;p__Uroviricota;c__Caudoviricetes;o__Unclassified;f__Unclassified	temperate	0
	contig_195	9878	4	2	1	Low-quality	4.35	HMM-based (lower-bound)	19.22	0.907	dsDNAphage	1	d__Viruses;p__Uroviricota;c__Caudoviricetes;o__Unclassified;f__Kyanoviridae	virulent	0
	contig_199	6639	8	0	0	Not-determined	NA	NA	0				d__Viruses;p__Unclassified;c__Unclassified;o__Unclassified;f__Unclassified	virulent	0
	contig_200	5944	12	1	0	Low-quality	1.1	HMM-based (lower-bound)	0	0.9	ssDNA	0	d__Viruses;p__Uroviricota;c__Caudoviricetes;o__Unclassified;f__Unclassified	virulent	0
	contig_205	14636	17	8	0	Low-quality	1.37	AAI-based (medium-confidence)	0				d__Viruses;p__Unclassified;c__Unclassified;o__Unclassified;f__Unclassified	virulent	0
	contig_206	11649	14	1	1	Low-quality	17.71	HMM-based (lower-bound)	0	0.827	dsDNAphage	1	d__Viruses;p__Uroviricota;c__Caudoviricetes;o__Unclassified;f__Unclassified	virulent	0			Cytophagia;Cytophagia	Hymenobacteraceae;Hymenobacteraceae
	contig_207	31084	24	1	1	Low-quality	24.87	HMM-based (lower-bound)	0	0.953	dsDNAphage	4	d__Viruses;p__Uroviricota;c__Caudoviricetes;o__Unclassified;f__Unclassified	virulent	0
	contig_208	5831	8	0	0	Not-determined	NA	NA	0				d__Viruses;p__Uroviricota;c__Caudoviricetes;o__Unclassified;f__Unclassified	virulent	0
	contig_213	78100	77	13	1	Low-quality	26.64	AAI-based (high-confidence)	0	0.973	dsDNAphage	3	d__Viruses;p__Uroviricota;c__Caudoviricetes;o__Crassvirales;f__Unclassified	virulent	5	47311-47508;47708-47834;48276-48388
	contig_219	6032	7	0	0	Not-determined	NA	NA	0				d__Viruses;p__Unclassified;c__Unclassified;o__Unclassified;f__Unclassified	virulent	0
	contig_221	5480	3	1	0	Low-quality	5.14	HMM-based (lower-bound)	0	0.947	dsDNAphage	1	d__Viruses;p__Uroviricota;c__Caudoviricetes;o__Unclassified;f__Duneviridae	virulent	0
	contig_226	5786	7	1	1	Low-quality	1.34	AAI-based (medium-confidence)	31.23	0.88	dsDNAphage	1	d__Viruses;p__Nucleocytoviricota;c__Megaviricetes;o__Unclassified;f__Unclassified	virulent	0
	contig_233	8830	10	1	3	Low-quality	1.32	HMM-based (lower-bound)	76.64	0.76	dsDNAphage	1	d__Viruses;p__Uroviricota;c__Caudoviricetes;o__Unclassified;f__Vilmaviridae	none	1			Actinomycetes	Mycobacteriaceae
	contig_244	6964	7	0	0	Not-determined	NA	NA	0	0.9	dsDNAphage	1	d__Viruses;p__Uroviricota;c__Caudoviricetes;o__Unclassified;f__Unclassified	virulent	0	6439-6550
	contig_248	5392	5	0	0	Low-quality	8.72	AAI-based (high-confidence)	0	0.58	dsDNAphage	0	d__Viruses;p__Uroviricota;c__Caudoviricetes;o__Unclassified;f__Unclassified	temperate	0
	contig_251	6733	6	3	0	Low-quality	18.03	AAI-based (medium-confidence)	0	1	dsDNAphage	3	d__Viruses;p__Uroviricota;c__Caudoviricetes;o__Unclassified;f__Unclassified	virulent	0
	contig_252	28001	10	0	0	Not-determined	NA	NA	0				d__Viruses;p__Unclassified;c__Unclassified;o__Unclassified;f__Unclassified	virulent	0
	contig_253	8730	6	0	0	Not-determined	NA	NA	0	0.773	dsDNAphage	0	d__Viruses;p__Unclassified;c__Unclassified;o__Unclassified;f__Unclassified	virulent	0
	contig_267	10425	16	0	0	Not-determined	NA	NA	0	1	dsDNAphage	2	d__Viruses;p__Uroviricota;c__Caudoviricetes;o__Crassvirales;f__Unclassified	virulent	0
	contig_268	14564	17	0	0	Not-determined	NA	NA	0				d__Viruses;p__Uroviricota;c__Caudoviricetes;o__Unclassified;f__Unclassified	temperate	0	8962-9219;9326-9502;9647-9963;10131-10604;10744-11138;11145-11714
	contig_272	6731	6	0	0	Not-determined	NA	NA	0				d__Viruses;p__Unclassified;c__Unclassified;o__Unclassified;f__Unclassified	temperate	0
	contig_278	5563	3	1	0	Low-quality	3.31	HMM-based (lower-bound)	0	0.947	dsDNAphage	0	d__Viruses;p__Uroviricota;c__Caudoviricetes;o__Unclassified;f__Kyanoviridae	virulent	0
	contig_289	5498	5	0	0	Not-determined	NA	NA	0	0.92	dsDNAphage	1	d__Viruses;p__Uroviricota;c__Caudoviricetes;o__Unclassified;f__Peduoviridae	virulent	0	3094-3235;3289-4125;4128-4607;5042-5152	Ice7	Unknown	Unknown
	contig_294	11509	13	1	1	Low-quality	8.44	HMM-based (lower-bound)	0	0.88	dsDNAphage	1	d__Viruses;p__Uroviricota;c__Caudoviricetes;o__Unclassified;f__Unclassified	virulent	0		Ice75	Cytophagia	Hymenobacteraceae
	contig_296	6232	7	1	0	Low-quality	6.79	HMM-based (lower-bound)	0	0.66	dsDNAphage	0	d__Viruses;p__Uroviricota;c__Caudoviricetes;o__Unclassified;f__Unclassified	temperate	0		Ice40	Actinomycetes ;Actinomycetes	Mycobacteriaceae;Microbacteriaceae
	contig_297	5605	3	0	0	Not-determined	NA	NA	0	0.84	dsDNAphage	0	d__Viruses;p__Nucleocytoviricota;c__Megaviricetes;o__Pimascovirales;f__Marseilleviridae	virulent	0
	contig_308	9245	13	0	0	Not-determined	NA	NA	0	0.653	dsDNAphage	0	d__Viruses;p__Uroviricota;c__Caudoviricetes;o__Unclassified;f__Unclassified	none	0
	contig_318	5299	4	0	0	Not-determined	NA	NA	0	0.52	dsDNAphage	0	d__Viruses;p__Uroviricota;c__Caudoviricetes;o__Unclassified;f__Peduoviridae	none	0
	contig_326	5491	7	0	0	Low-quality	2.78	AAI-based (medium-confidence)	0				d__Viruses;p__Unclassified;c__Unclassified;o__Unclassified;f__Unclassified	virulent	0	5244-5400
	contig_328	8369	3	1	2	Not-determined	NA	NA	0	0.913	dsDNAphage	1	d__Viruses;p__Uroviricota;c__Caudoviricetes;o__Unclassified;f__Kyanoviridae	virulent	0	2884-3024
	contig_329	6553	3	0	0	Not-determined	NA	NA	0				d__Viruses;p__Uroviricota;c__Caudoviricetes;o__Unclassified;f__Unclassified	virulent	0
	contig_331	5160	6	0	0	Not-determined	NA	NA	0				d__Viruses;p__Uroviricota;c__Caudoviricetes;o__Unclassified;f__Unclassified	virulent	0
	contig_332	7473	10	0	0	Not-determined	NA	NA	0				d__Viruses;p__Unclassified;c__Unclassified;o__Unclassified;f__Unclassified	virulent	0
	contig_334	8617	8	0	0	Not-determined	NA	NA	0	0.62	dsDNAphage	0	d__Viruses;p__Uroviricota;c__Caudoviricetes;o__Unclassified;f__Unclassified	virulent	0			Flavobacteriia	Weeksellaceae
	contig_335	5513	8	1	0	Medium-quality	51.4	HMM-based (lower-bound)	0				d__Viruses;p__Artverviricota;c__Revtraviricetes;o__Ortervirales;f__Caulimoviridae	none	0
	contig_337	7031	4	0	0	Low-quality	9.45	AAI-based (high-confidence)	0	0.687	dsDNAphage	0	d__Viruses;p__Uroviricota;c__Caudoviricetes;o__Unclassified;f__Herelleviridae	virulent	0			Planctomycetia	Planctomycetaceae
	contig_341	10355	10	1	2	Low-quality	5.02	HMM-based (lower-bound)	0	0.833	dsDNAphage	1	d__Viruses;p__Uroviricota;c__Caudoviricetes;o__Unclassified;f__Unclassified	virulent	0
	contig_346	9515	17	1	1	Low-quality	3.87	HMM-based (lower-bound)	0	0.74	dsDNAphage	0	d__Viruses;p__Uroviricota;c__Caudoviricetes;o__Unclassified;f__Unclassified	virulent	0	1769-2018;2039-2163;2184-2325;2597-2727;3412-3674;3704-4070;4753-4950;4956-5195;5598-5708	Ice68	Cytophagia	Hymenobacteraceae
	contig_350	5847	5	1	0	Low-quality	2.6	HMM-based (lower-bound)	0	0.98	dsDNAphage	1	d__Viruses;p__Uroviricota;c__Caudoviricetes;o__Unclassified;f__Kyanoviridae	virulent	0
	contig_351	5518	13	1	1	Low-quality	5.02	HMM-based (lower-bound)	0	0.833	dsDNAphage	0	d__Viruses;p__Uroviricota;c__Caudoviricetes;o__Unclassified;f__Unclassified	virulent	0
	contig_358	5211	7	0	0	Not-determined	NA	NA	0	0.88	dsDNAphage	1	d__Viruses;p__Uroviricota;c__Caudoviricetes;o__Unclassified;f__Unclassified	virulent	0		Ice61
	contig_361	6454	5	1	1	Low-quality	2.16	HMM-based (lower-bound)	76.03				d__Viruses;p__Uroviricota;c__Caudoviricetes;o__Unclassified;f__Unclassified	virulent	0
	contig_367	6208	8	0	0	Not-determined	NA	NA	0	0.86	dsDNAphage	0	d__Viruses;p__Uroviricota;c__Caudoviricetes;o__Unclassified;f__Vilmaviridae	temperate	0
	contig_368	7336	5	1	0	Low-quality	5.38	HMM-based (lower-bound)	0	0.547	dsDNAphage	0	d__Viruses;p__Uroviricota;c__Caudoviricetes;o__Unclassified;f__Unclassified	virulent	0	3930-4102;5906-6009;6539-6654;6814-6956
	contig_370	5382	4	0	0	Not-determined	NA	NA	0	0.94	dsDNAphage	0	d__Viruses;p__Unclassified;c__Unclassified;o__Unclassified;f__Unclassified	virulent	0	549-671;741-1467;1483-1620;1625-1741;1793-3972;3995-4707;4727-5301
	contig_372	33471	42	3	4	Low-quality	11.3	HMM-based (lower-bound)	0	0.88	dsDNAphage	1	d__Viruses;p__Uroviricota;c__Caudoviricetes;o__Unclassified;f__Unclassified	virulent	1		Ice35
	contig_373	6892	10	0	0	Not-determined	NA	NA	0	0.773	dsDNAphage	0	d__Viruses;p__Uroviricota;c__Caudoviricetes;o__Unclassified;f__Autographiviridae	temperate	0
	contig_376	6678	11	3	0	Low-quality	4.43	AAI-based (medium-confidence)	0				d__Viruses;p__Nucleocytoviricota;c__Megaviricetes;o__Unclassified;f__Unclassified	none	0	4320-4469
	contig_378	7778	13	1	1	Low-quality	9.26	HMM-based (lower-bound)	0	0.74	dsDNAphage	0	d__Viruses;p__Uroviricota;c__Caudoviricetes;o__Unclassified;f__Unclassified	virulent	0
	contig_380	8055	7	0	0	Not-determined	NA	NA	0	0.747	dsDNAphage	0	d__Viruses;p__Uroviricota;c__Caudoviricetes;o__Crassvirales;f__Suoliviridae	virulent	0
	contig_381	28893	34	11	9	Low-quality	23.47	HMM-based (lower-bound)	37.68	0.887	dsDNAphage	9	d__Viruses;p__Uroviricota;c__Caudoviricetes;o__Unclassified;f__Unclassified	virulent	0			Alphaproteobacteria	Sphingomonadaceae
	contig_382	9570	16	2	2	Low-quality	8.32	HMM-based (lower-bound)	23.42	0.96	dsDNAphage	1	d__Viruses;p__Uroviricota;c__Caudoviricetes;o__Unclassified;f__Zierdtviridae	virulent	0	525-9192
	contig_383	8799	18	4	0	Low-quality	9.55	HMM-based (lower-bound)	0	1	dsDNAphage	3	d__Viruses;p__Uroviricota;c__Caudoviricetes;o__Unclassified;f__Unclassified	virulent	0
	contig_384	5793	9	0	0	Not-determined	NA	NA	0				d__Viruses;p__Unclassified;c__Unclassified;o__Unclassified;f__Unclassified	virulent	0	1-4137;4222-5793
	contig_391	9640	10	2	0	Low-quality	13.56	HMM-based (lower-bound)	0	0.713	dsDNAphage	0	d__Viruses;p__Uroviricota;c__Caudoviricetes;o__Unclassified;f__Unclassified	temperate	0		Ice37	Unknown	Unknown
	contig_392	11127	19	3	2	Low-quality	5.67	HMM-based (lower-bound)	47.42	0.927	dsDNAphage	2	d__Viruses;p__Uroviricota;c__Caudoviricetes;o__Unclassified;f__Peduoviridae	virulent	1			Actinomycetes	Mycobacteriaceae
	contig_398	5429	4	0	0	Not-determined	NA	NA	0	0.513	ssDNA	0	d__Viruses;p__Uroviricota;c__Caudoviricetes;o__Unclassified;f__Unclassified	virulent	0	4156-4267	Ice68	Cytophagia	Hymenobacteraceae
	contig_399	6154	11	2	0	Low-quality	7.01	HMM-based (lower-bound)	0	0.933	dsDNAphage	2	d__Viruses;p__Uroviricota;c__Caudoviricetes;o__Unclassified;f__Unclassified	virulent	0
	contig_400	5596	7	0	0	Not-determined	NA	NA	0	0.8	dsDNAphage	0	d__Viruses;p__Uroviricota;c__Caudoviricetes;o__Unclassified;f__Peduoviridae	temperate	0
	contig_402	13700	12	1	0	Not-determined	NA	NA	0				d__Viruses;p__Uroviricota;c__Caudoviricetes;o__Unclassified;f__Unclassified	virulent	0
	contig_406	5944	4	0	0	Not-determined	NA	NA	0	0.907	ssDNA	0	d__Viruses;p__Unclassified;c__Unclassified;o__Unclassified;f__Unclassified	virulent	0
	contig_407	20237	22	1	3	Low-quality	10.53	HMM-based (lower-bound)	0	0.973	dsDNAphage	3	d__Viruses;p__Uroviricota;c__Caudoviricetes;o__Unclassified;f__Unclassified	virulent	0
	contig_411	5824	7	0	0	Not-determined	NA	NA	0				d__Viruses;p__Uroviricota;c__Caudoviricetes;o__Unclassified;f__Unclassified	none	0	5689-5824
	contig_419	5918	7	4	0	Low-quality	2.95	AAI-based (high-confidence)	0				d__Viruses;p__Nucleocytoviricota;c__Megaviricetes;o__Pimascovirales;f__Iridoviridae	virulent	0
	contig_421	6750	5	1	0	Low-quality	6	HMM-based (lower-bound)	0	0.987	dsDNAphage	1	d__Viruses;p__Uroviricota;c__Caudoviricetes;o__Thumleimavirales;f__Halomagnusviridae	virulent	0	1-194
	contig_425	5173	8	0	0	Not-determined	NA	NA	0	0.587	dsDNAphage	0	d__Viruses;p__Uroviricota;c__Caudoviricetes;o__Unclassified;f__Unclassified	none	0	517-2716;2791-4273;4373-4572;4696-5003
	contig_427	9564	8	1	1	Low-quality	7.27	HMM-based (lower-bound)	42.25	0.807	dsDNAphage	1	d__Viruses;p__Uroviricota;c__Caudoviricetes;o__Unclassified;f__Unclassified	virulent	0	2045-2170;7927-8050	Ice72	Cytophagia	Hymenobacteraceae
	contig_429	16748	14	2	2	Low-quality	4.9	AAI-based (medium-confidence)	59.38	0.84	dsDNAphage	1	d__Viruses;p__Uroviricota;c__Caudoviricetes;o__Unclassified;f__Unclassified	virulent	0
	contig_434	6074	6	0	0	Not-determined	NA	NA	0	0.627	dsDNAphage	0	d__Viruses;p__Uroviricota;c__Caudoviricetes;o__Unclassified;f__Unclassified	virulent	0			Cytophagia	Hymenobacteraceae
	contig_436	8868	10	2	0	Low-quality	4.46	AAI-based (medium-confidence)	0				d__Viruses;p__Nucleocytoviricota;c__Megaviricetes;o__Imitervirales;f__Mimiviridae	virulent	0
	contig_438	5527	9	0	0	Not-determined	NA	NA	0	0.947	dsDNAphage	1	d__Viruses;p__Uroviricota;c__Caudoviricetes;o__Unclassified;f__Unclassified	temperate	0			Betaproteobacteria	Comamonadaceae
	contig_443	18513	25	1	2	Low-quality	26.36	HMM-based (lower-bound)	0	0.94	dsDNAphage	1	d__Viruses;p__Uroviricota;c__Caudoviricetes;o__Methanobavirales;f__Unclassified	temperate	0
	contig_446	5196	6	1	0	Low-quality	4.98	HMM-based (lower-bound)	0	0.98	dsDNAphage	0	d__Viruses;p__Uroviricota;c__Caudoviricetes;o__Crassvirales;f__Suoliviridae	virulent	0
	contig_451	8598	9	1	1	Low-quality	5.88	HMM-based (lower-bound)	0	0.827	dsDNAphage	1	d__Viruses;p__Uroviricota;c__Caudoviricetes;o__Unclassified;f__Unclassified	virulent	1	83-336
	contig_452	6481	7	5	0	Low-quality	10.07	HMM-based (lower-bound)	0	0.993	dsDNAphage	2	d__Viruses;p__Uroviricota;c__Caudoviricetes;o__Unclassified;f__Zierdtviridae	virulent	0
	contig_453	9618	5	0	0	Not-determined	NA	NA	0	0.607	dsDNAphage	0	d__Viruses;p__Nucleocytoviricota;c__Megaviricetes;o__Imitervirales;f__Mimiviridae	virulent	0
	contig_456	5521	6	1	0	Low-quality	8.3	HMM-based (lower-bound)	0	1	dsDNAphage	1	d__Viruses;p__Uroviricota;c__Caudoviricetes;o__Unclassified;f__Unclassified	virulent	0
	contig_457	5700	4	0	0	Not-determined	NA	NA	0	0.847	ssDNA	0	d__Viruses;p__Uroviricota;c__Caudoviricetes;o__Unclassified;f__Unclassified	temperate	0
	contig_462	7289	8	1	4	Low-quality	1.43	HMM-based (lower-bound)	71.3	0.787	dsDNAphage	1	d__Viruses;p__Uroviricota;c__Caudoviricetes;o__Unclassified;f__Unclassified	virulent	0
	contig_470	5943	6	0	0	Not-determined	NA	NA	0				d__Viruses;p__Unclassified;c__Unclassified;o__Unclassified;f__Unclassified	virulent	0
	contig_473	6477	6	0	0	Not-determined	NA	NA	0				d__Viruses;p__Uroviricota;c__Caudoviricetes;o__Unclassified;f__Unclassified	temperate	0		Ice72	Cytophagia	Hymenobacteraceae
	contig_480	12215	15	0	0	Not-determined	NA	NA	0				d__Viruses;p__Artverviricota;c__Revtraviricetes;o__Ortervirales;f__Caulimoviridae	none	0	5225-5350;10035-10138;10142-10334;10339-10464;10677-10857
	contig_487	5055	8	0	0	Low-quality	5.66	AAI-based (medium-confidence)	0	0.913	dsDNAphage	0	d__Viruses;p__Unclassified;c__Unclassified;o__Unclassified;f__Unclassified	virulent	0			Actinomycetes	Mycobacteriaceae
	contig_488	5070	5	0	0	Not-determined	NA	NA	0	0.96	dsDNAphage	0	d__Viruses;p__Uroviricota;c__Caudoviricetes;o__Unclassified;f__Unclassified	temperate	0
	contig_489	21673	19	1	3	Low-quality	11.28	HMM-based (lower-bound)	0	0.887	dsDNAphage	4	d__Viruses;p__Uroviricota;c__Caudoviricetes;o__Unclassified;f__Unclassified	virulent	0
	contig_495	8410	16	1	0	Low-quality	5.41	HMM-based (lower-bound)	0	0.66	dsDNAphage	0	d__Viruses;p__Uroviricota;c__Caudoviricetes;o__Unclassified;f__Straboviridae	virulent	0
	contig_500	7736	7	0	0	Not-determined	NA	NA	0	0.907	dsDNAphage	0	d__Viruses;p__Uroviricota;c__Caudoviricetes;o__Thumleimavirales;f__Unclassified	none	0
	contig_502	5616	7	0	0	Not-determined	NA	NA	0				d__Viruses;p__Unclassified;c__Unclassified;o__Unclassified;f__Unclassified	virulent	0			Cytophagia	Hymenobacteraceae
	contig_503	6300	8	0	0	Not-determined	NA	NA	0	0.56	dsDNAphage	0	d__Viruses;p__Uroviricota;c__Caudoviricetes;o__Unclassified;f__Unclassified	virulent	0	6048-6173		Cytophagia	Hymenobacteraceae
	contig_507	7716	12	0	0	Not-determined	NA	NA	0	0.887	dsDNAphage	0	d__Viruses;p__Unclassified;c__Unclassified;o__Unclassified;f__Unclassified	virulent	0
	contig_530	7722	5	0	0	Not-determined	NA	NA	0	0.513	dsDNAphage	0	d__Viruses;p__Uroviricota;c__Caudoviricetes;o__Unclassified;f__Peduoviridae	virulent	0			Cytophagia	Hymenobacteraceae
	contig_534	7586	9	0	5	Not-determined	NA	NA	0	0.96	dsDNAphage	1	d__Viruses;p__Unclassified;c__Unclassified;o__Unclassified;f__Unclassified	virulent	1
	contig_537	5482	5	0	0	Not-determined	NA	NA	0				d__Viruses;p__Unclassified;c__Unclassified;o__Unclassified;f__Unclassified	virulent	0
	contig_538	15386	7	0	0	Not-determined	NA	NA	0				d__Viruses;p__Unclassified;c__Unclassified;o__Unclassified;f__Unclassified	virulent	0
	contig_544	7284	10	1	1	Low-quality	11.08	HMM-based (lower-bound)	0	0.687	dsDNAphage	0	d__Viruses;p__Uroviricota;c__Caudoviricetes;o__Thumleimavirales;f__Unclassified	virulent	0		Ice68	Cytophagia	Hymenobacteraceae
	contig_545	36564	43	5	3	Low-quality	21.18	HMM-based (lower-bound)	0	0.847	dsDNAphage	1	d__Viruses;p__Uroviricota;c__Caudoviricetes;o__Unclassified;f__Unclassified	virulent	2
	contig_546	17177	19	0	0	Not-determined	NA	NA	0				d__Viruses;p__Nucleocytoviricota;c__Megaviricetes;o__Imitervirales;f__Mimiviridae	virulent	0	17039-17177
	contig_548	8345	10	0	0	Not-determined	NA	NA	0				d__Viruses;p__Uroviricota;c__Caudoviricetes;o__Unclassified;f__Unclassified	temperate	0	730-1256;1294-1490;2497-2625;2989-3124;3680-3784;3883-4121;4923-5058;5220-5356;5897-6066;6152-6257;6971-7164;7334-7478;7996-8113
	contig_549	11406	9	0	0	Not-determined	NA	NA	0				d__Viruses;p__Unclassified;c__Unclassified;o__Unclassified;f__Unclassified	none	0	7307-7448;7742-7901;8215-8314;8416-8533;11110-11406
	contig_550	6938	7	1	0	Low-quality	4.92	HMM-based (lower-bound)	0	0.773	dsDNAphage	0	d__Viruses;p__Uroviricota;c__Caudoviricetes;o__Unclassified;f__Casjensviridae	virulent	0
	contig_551	5223	5	0	0	Not-determined	NA	NA	0				d__Viruses;p__Uroviricota;c__Caudoviricetes;o__Unclassified;f__Unclassified	temperate	0		Ice92	Cytophagia	Hymenobacteraceae
	contig_557	16317	18	6	0	Low-quality	1.32	HMM-based (lower-bound)	0	0.787	dsDNAphage	1	d__Viruses;p__Unclassified;c__Unclassified;o__Unclassified;f__Unclassified	virulent	0	15508-15711
	contig_558	7068	11	1	1	Low-quality	9.86	HMM-based (lower-bound)	0				d__Viruses;p__Uroviricota;c__Caudoviricetes;o__Unclassified;f__Unclassified	temperate	0		Ice75	Cytophagia	Hymenobacteraceae
	contig_561	17153	18	1	5	Low-quality	7.91	HMM-based (lower-bound)	0	0.827	dsDNAphage	3	d__Viruses;p__Uroviricota;c__Caudoviricetes;o__Unclassified;f__Unclassified	virulent	0
	contig_567	6564	9	2	0	Low-quality	7.24	AAI-based (medium-confidence)	0	0.813	dsDNAphage	0	d__Viruses;p__Uroviricota;c__Caudoviricetes;o__Unclassified;f__Unclassified	virulent	0
	contig_570	7440	4	0	0	Not-determined	NA	NA	0				d__Viruses;p__Unclassified;c__Unclassified;o__Unclassified;f__Unclassified	virulent	0
	contig_574	5003	4	0	0	Not-determined	NA	NA	0	0.893	ssDNA	0	d__Viruses;p__Uroviricota;c__Caudoviricetes;o__Unclassified;f__Pachyviridae	none	0			Cytophagia	Hymenobacteraceae
	contig_575	12430	14	0	0	Not-determined	NA	NA	0				d__Viruses;p__Nucleocytoviricota;c__Megaviricetes;o__Unclassified;f__Unclassified	virulent	0	79-499;532-1846;1948-2148;2222-2348;2525-3532;3634-3754;4805-4944;7024-7410;7635-7750
	contig_577	30170	23	1	3	Low-quality	15.7	HMM-based (lower-bound)	0	0.947	dsDNAphage	7	d__Viruses;p__Uroviricota;c__Caudoviricetes;o__Unclassified;f__Molycolviridae	virulent	0	4965-5088;5106-5209;11419-11529;14142-14264;21787-22108;22148-22262;22269-22379;22385-22526
	contig_585	5006	9	0	0	Not-determined	NA	NA	0	0.5	dsDNAphage	0	d__Viruses;p__Unclassified;c__Unclassified;o__Unclassified;f__Unclassified	virulent	0
	contig_602	10320	9	4	3	Low-quality	3.11	HMM-based (lower-bound)	66.15	0.8	dsDNAphage	3	d__Viruses;p__Uroviricota;c__Caudoviricetes;o__Unclassified;f__Unclassified	none	1
	contig_611	5252	4	2	0	Low-quality	2.67	AAI-based (high-confidence)	0				d__Viruses;p__Nucleocytoviricota;c__Megaviricetes;o__Pimascovirales;f__Iridoviridae	virulent	0
	contig_612	7840	16	1	0	Low-quality	8.4	AAI-based (medium-confidence)	0	0.973	dsDNAphage	0	d__Viruses;p__Uroviricota;c__Caudoviricetes;o__Nakonvirales;f__Unclassified	virulent	0
	contig_618	6444	6	0	0	Not-determined	NA	NA	0				d__Viruses;p__Uroviricota;c__Caudoviricetes;o__Unclassified;f__Kyanoviridae	virulent	0			Cytophagia	Hymenobacteraceae
	contig_623	5314	10	0	0	Not-determined	NA	NA	0	0.747	dsDNAphage	0	d__Viruses;p__Unclassified;c__Unclassified;o__Unclassified;f__Unclassified	virulent	0	1119-1920;1940-2321;2388-2534;2567-2715;3118-3224;3259-3398
	contig_626	7538	8	0	0	Not-determined	NA	NA	0				d__Viruses;p__Uroviricota;c__Caudoviricetes;o__Unclassified;f__Unclassified	temperate	0
	contig_629	6188	2	0	0	Not-determined	NA	NA	0				d__Viruses;p__Unclassified;c__Unclassified;o__Unclassified;f__Unclassified	temperate	0
	contig_635	6227	4	0	0	Not-determined	NA	NA	0				d__Viruses;p__Unclassified;c__Unclassified;o__Unclassified;f__Unclassified	virulent	0
	contig_636	129750	122	10	28	Medium-quality	51.06	HMM-based (lower-bound)	34.86	0.953	dsDNAphage	5	d__Viruses;p__Uroviricota;c__Caudoviricetes;o__Unclassified;f__Unclassified	temperate	8	39291-39482;41175-41316;42255-42357;42795-43893;43966-129611		Bacteroidia	Bacteroidaceae
	contig_637	6720	9	0	0	Not-determined	NA	NA	0	0.567	dsDNAphage	0	d__Viruses;p__Uroviricota;c__Caudoviricetes;o__Unclassified;f__Peduoviridae	none	0
	contig_639	5111	8	0	0	Not-determined	NA	NA	0	0.92	dsDNAphage	0	d__Viruses;p__Uroviricota;c__Caudoviricetes;o__Unclassified;f__Herelleviridae	virulent	0
	contig_648	5262	7	0	0	Not-determined	NA	NA	0	0.693	dsDNAphage	0	d__Viruses;p__Uroviricota;c__Caudoviricetes;o__Unclassified;f__Peduoviridae	none	0
	contig_650	5167	3	1	0	Low-quality	3.29	HMM-based (lower-bound)	0				d__Viruses;p__Uroviricota;c__Caudoviricetes;o__Unclassified;f__Unclassified	virulent	0
	contig_652	5596	8	0	0	Not-determined	NA	NA	0				d__Viruses;p__Unclassified;c__Unclassified;o__Unclassified;f__Unclassified	virulent	0
	contig_656	10128	8	0	0	Low-quality	10.64	AAI-based (medium-confidence)	0	0.667	dsDNAphage	0	d__Viruses;p__Uroviricota;c__Caudoviricetes;o__Unclassified;f__Unclassified	virulent	0			Chitinophagia	Chitinophagaceae
	contig_664	5584	5	0	0	Low-quality	10.1	AAI-based (medium-confidence)	0				d__Viruses;p__Unclassified;c__Unclassified;o__Unclassified;f__Unclassified	virulent	0	1-388
	contig_665	6191	6	0	0	Not-determined	NA	NA	0	0.567	ssDNA	0	d__Viruses;p__Uroviricota;c__Caudoviricetes;o__Unclassified;f__Unclassified	virulent	0	3811-3920	Ice52	Cytophagia	Hymenobacteraceae
	contig_667	6750	10	0	0	Not-determined	NA	NA	0	0.907	dsDNAphage	0	d__Viruses;p__Uroviricota;c__Caudoviricetes;o__Unclassified;f__Unclassified	temperate	0
	contig_669	5094	6	2	3	Low-quality	3.24	HMM-based (lower-bound)	39.81	0.78	dsDNAphage	1	d__Viruses;p__Uroviricota;c__Caudoviricetes;o__Unclassified;f__Unclassified	virulent	0
	contig_670	14390	13	5	1	Low-quality	6.09	AAI-based (medium-confidence)	0	0.913	dsDNAphage	1	d__Viruses;p__Nucleocytoviricota;c__Megaviricetes;o__Imitervirales;f__Unclassified	virulent	0
	contig_674	9548	10	1	0	Low-quality	3.88	HMM-based (lower-bound)	0	0.6	ssDNA	0	d__Viruses;p__Uroviricota;c__Caudoviricetes;o__Unclassified;f__Unclassified	virulent	0	6700-6822		Cytophagia	Hymenobacteraceae
	contig_675	17898	26	0	0	Not-determined	NA	NA	0				d__Viruses;p__Unclassified;c__Unclassified;o__Unclassified;f__Unclassified	virulent	0	4879-4981;8218-8332
	contig_677	5474	10	0	0	Not-determined	NA	NA	0	0.553	dsDNAphage	0	d__Viruses;p__Unclassified;c__Unclassified;o__Unclassified;f__Unclassified	virulent	0
	contig_680	6571	5	0	0	Not-determined	NA	NA	0				d__Viruses;p__Unclassified;c__Unclassified;o__Unclassified;f__Unclassified	virulent	0		Ice78
	contig_683	19202	31	3	1	Low-quality	25.64	HMM-based (lower-bound)	0	0.787	dsDNAphage	0	d__Viruses;p__Uroviricota;c__Caudoviricetes;o__Unclassified;f__Unclassified	temperate	0	1-3413;3424-9108;9141-13455	Ice60	Deinococci	Deinococcaceae
	contig_684	5024	6	0	0	Not-determined	NA	NA	0	0.56	dsDNAphage	0	d__Viruses;p__Unclassified;c__Unclassified;o__Unclassified;f__Unclassified	virulent	0
	contig_691	7282	6	0	0	Not-determined	NA	NA	0				d__Viruses;p__Unclassified;c__Unclassified;o__Unclassified;f__Unclassified	virulent	0
	contig_694	5516	9	2	0	Low-quality	12.81	AAI-based (medium-confidence)	0	0.7	dsDNAphage	0	d__Viruses;p__Uroviricota;c__Caudoviricetes;o__Unclassified;f__Unclassified	none	0
	contig_695	16900	16	0	0	Low-quality	14.59	AAI-based (medium-confidence)	0	0.727	dsDNAphage	0	d__Viruses;p__Uroviricota;c__Caudoviricetes;o__Crassvirales;f__Steigviridae	virulent	1
	contig_699	7843	2	0	0	Not-determined	NA	NA	0	0.94	dsDNAphage	1	d__Viruses;p__Nucleocytoviricota;c__Megaviricetes;o__Imitervirales;f__Mimiviridae	virulent	0
	contig_706	5106	3	0	0	Not-determined	NA	NA	0	0.98	dsDNAphage	2	d__Viruses;p__Uroviricota;c__Caudoviricetes;o__Unclassified;f__Unclassified	virulent	0	3067-3316
	contig_707	8133	14	1	2	Low-quality	5.47	HMM-based (lower-bound)	0	0.9	dsDNAphage	2	d__Viruses;p__Uroviricota;c__Caudoviricetes;o__Unclassified;f__Unclassified	virulent	0		Ice76	Betaproteobacteria	Comamonadaceae
	contig_711	5464	3	0	0	Not-determined	NA	NA	0	0.66	ssDNA	0	d__Viruses;p__Uroviricota;c__Caudoviricetes;o__Unclassified;f__Unclassified	virulent	0			Cytophagia	Cyclobacteriaceae
	contig_713	25759	36	16	0	Medium-quality	53.78	AAI-based (medium-confidence)	0	1	dsDNAphage	8	d__Viruses;p__Uroviricota;c__Caudoviricetes;o__Unclassified;f__Unclassified	virulent	0		Ice71
	contig_714	5637	12	3	0	Low-quality	2.48	HMM-based (lower-bound)	0	0.953	ssDNA	0	d__Viruses;p__Uroviricota;c__Caudoviricetes;o__Unclassified;f__Ackermannviridae	none	0
	contig_719	5103	4	0	0	Low-quality	5.2	AAI-based (medium-confidence)	0				d__Viruses;p__Uroviricota;c__Caudoviricetes;o__Unclassified;f__Unclassified	virulent	0
	contig_727	9201	5	0	0	Not-determined	NA	NA	0	0.747	dsDNAphage	0	d__Viruses;p__Unclassified;c__Unclassified;o__Unclassified;f__Unclassified	none	0			Cytophagia	Hymenobacteraceae
	contig_734	10714	10	0	0	Not-determined	NA	NA	0				d__Viruses;p__Unclassified;c__Unclassified;o__Unclassified;f__Unclassified	virulent	0			Actinomycetes	Microbacteriaceae
	contig_744	5964	11	2	0	Low-quality	12.18	AAI-based (high-confidence)	0	0.847	dsDNAphage	1	d__Viruses;p__Uroviricota;c__Caudoviricetes;o__Unclassified;f__Zierdtviridae	virulent	0		Ice17;Ice37	Unknown	Unknown
	contig_746	5438	5	1	0	Low-quality	8.22	AAI-based (medium-confidence)	0	0.947	dsDNAphage	1	d__Viruses;p__Uroviricota;c__Caudoviricetes;o__Unclassified;f__Unclassified	virulent	0
	contig_751	9198	11	4	0	Low-quality	0.87	HMM-based (lower-bound)	0				d__Viruses;p__Unclassified;c__Unclassified;o__Unclassified;f__Unclassified	virulent	0
	contig_752	9281	12	1	3	Low-quality	10.42	HMM-based (lower-bound)	0	0.907	dsDNAphage	1	d__Viruses;p__Uroviricota;c__Caudoviricetes;o__Unclassified;f__Unclassified	virulent	0			Betaproteobacteria	Comamonadaceae
	contig_757	7667	7	2	0	Low-quality	7.24	AAI-based (medium-confidence)	0	0.98	dsDNAphage	2	d__Viruses;p__Uroviricota;c__Caudoviricetes;o__Unclassified;f__Unclassified	virulent	0
	contig_762	11813	9	3	1	Low-quality	0.93	HMM-based (lower-bound)	48.59				d__Viruses;p__Unclassified;c__Unclassified;o__Unclassified;f__Unclassified	virulent	0
	contig_763	6884	6	0	0	Not-determined	NA	NA	0	0.733	dsDNAphage	0	d__Viruses;p__Unclassified;c__Unclassified;o__Unclassified;f__Unclassified	virulent	0
	contig_764	5210	10	0	0	Not-determined	NA	NA	0	0.72	dsDNAphage	1	d__Viruses;p__Unclassified;c__Unclassified;o__Unclassified;f__Unclassified	none	0
	contig_766	6635	7	0	0	Not-determined	NA	NA	0				d__Viruses;p__Uroviricota;c__Caudoviricetes;o__Unclassified;f__Unclassified	virulent	0
	contig_768	5197	5	0	0	Not-determined	NA	NA	0	0.793	ssDNA	0	d__Viruses;p__Uroviricota;c__Caudoviricetes;o__Unclassified;f__Unclassified	temperate	0
	contig_769	6413	8	0	0	Not-determined	NA	NA	0				d__Viruses;p__Uroviricota;c__Caudoviricetes;o__Unclassified;f__Duneviridae	temperate	0	155-271;503-887;979-1116;2489-2603;3618-3742;3913-4091;4433-4561		Bacteroidia;Cytophagia	Bacteroidaceae;Hymenobacteraceae
	contig_771	11357	12	0	0	Not-determined	NA	NA	0				d__Viruses;p__Unclassified;c__Unclassified;o__Unclassified;f__Unclassified	none	0
	contig_773	7754	14	1	1	Low-quality	15.35	AAI-based (medium-confidence)	0	0.967	dsDNAphage	0	d__Viruses;p__Uroviricota;c__Caudoviricetes;o__Unclassified;f__Unclassified	virulent	0
	contig_786	6545	10	1	0	Low-quality	5.95	HMM-based (lower-bound)	0	0.86	dsDNAphage	0	d__Viruses;p__Uroviricota;c__Caudoviricetes;o__Unclassified;f__Unclassified	virulent	0
	contig_787	9855	5	0	0	Low-quality	18.75	AAI-based (medium-confidence)	0	0.833	dsDNAphage	2	d__Viruses;p__Uroviricota;c__Caudoviricetes;o__Unclassified;f__Unclassified	virulent	0
	contig_793	10942	15	1	1	Low-quality	12.77	AAI-based (medium-confidence)	0	0.987	dsDNAphage	2	d__Viruses;p__Uroviricota;c__Caudoviricetes;o__Unclassified;f__Molycolviridae	virulent	0
	contig_797	11107	11	0	0	Not-determined	NA	NA	0				d__Viruses;p__Nucleocytoviricota;c__Unclassified;o__Unclassified;f__Unclassified	virulent	0	3284-3521
	contig_798	17167	17	2	1	Low-quality	23.7	HMM-based (lower-bound)	0	0.947	dsDNAphage	1	d__Viruses;p__Uroviricota;c__Caudoviricetes;o__Unclassified;f__Vilmaviridae	temperate	0
	contig_801	5245	6	0	0	Not-determined	NA	NA	0				d__Viruses;p__Unclassified;c__Unclassified;o__Unclassified;f__Unclassified	temperate	0		Ice68;Ice72	Cytophagia	Hymenobacteraceae
	contig_803	9817	6	0	0	Not-determined	NA	NA	0				d__Viruses;p__Uroviricota;c__Caudoviricetes;o__Unclassified;f__Unclassified	none	0			Betaproteobacteria	SG8-39
	contig_806	5804	10	1	0	Low-quality	7.62	HMM-based (lower-bound)	0	0.887	dsDNAphage	1	d__Viruses;p__Uroviricota;c__Caudoviricetes;o__Unclassified;f__Unclassified	virulent	0
	contig_809	6097	9	0	0	Not-determined	NA	NA	0	0.94	dsDNAphage	0	d__Viruses;p__Uroviricota;c__Caudoviricetes;o__Unclassified;f__Herelleviridae	virulent	0
	contig_810	8401	7	0	0	Not-determined	NA	NA	0	0.607	dsDNAphage	0	d__Viruses;p__Uroviricota;c__Caudoviricetes;o__Unclassified;f__Unclassified	temperate	0
	contig_816	5308	9	0	0	Not-determined	NA	NA	0	0.707	ssDNA	0	d__Viruses;p__Uroviricota;c__Caudoviricetes;o__Unclassified;f__Unclassified	none	0
	contig_818	8729	12	0	0	Not-determined	NA	NA	0				d__Viruses;p__Unclassified;c__Unclassified;o__Unclassified;f__Unclassified	virulent	0
	contig_819	5825	6	0	0	Not-determined	NA	NA	0	0.8	dsDNAphage	0	d__Viruses;p__Nucleocytoviricota;c__Megaviricetes;o__Unclassified;f__Unclassified	virulent	0	5438-5563
	contig_821	5386	4	0	0	Not-determined	NA	NA	0	0.627	ssDNA	0	d__Viruses;p__Uroviricota;c__Caudoviricetes;o__Unclassified;f__Vertoviridae	temperate	0		Ice82
	contig_825	5247	10	0	0	Not-determined	NA	NA	0	0.807	dsDNAphage	0	d__Viruses;p__Uroviricota;c__Caudoviricetes;o__Unclassified;f__Unclassified	virulent	0
	contig_830	14889	18	6	1	Low-quality	10.37	AAI-based (medium-confidence)	0				d__Viruses;p__Uroviricota;c__Caudoviricetes;o__Unclassified;f__Unclassified	virulent	0
	contig_834	5217	7	0	0	Not-determined	NA	NA	0				d__Viruses;p__Unclassified;c__Unclassified;o__Unclassified;f__Unclassified	virulent	0	423-541;590-983;1283-1403;1492-3965;4060-4210;4241-4498;4615-4825
	contig_835	11353	17	0	0	Not-determined	NA	NA	0				d__Viruses;p__Uroviricota;c__Caudoviricetes;o__Unclassified;f__Unclassified	virulent	0
	contig_838	6320	8	0	0	Not-determined	NA	NA	0	0.86	dsDNAphage	0	d__Viruses;p__Uroviricota;c__Caudoviricetes;o__Unclassified;f__Unclassified	temperate	0	246-1062;1375-1488;1657-1802;1810-3958;3980-5428;5439-6068
	contig_845	5619	5	1	1	Low-quality	2.73	HMM-based (lower-bound)	0	0.82	dsDNAphage	1	d__Viruses;p__Uroviricota;c__Caudoviricetes;o__Unclassified;f__Unclassified	virulent	0
	contig_847	6168	7	1	0	Low-quality	3.38	HMM-based (lower-bound)	0	0.82	dsDNAphage	0	d__Viruses;p__Unclassified;c__Unclassified;o__Unclassified;f__Unclassified	virulent	0
	contig_849	5817	3	0	0	Not-determined	NA	NA	0	0.693	dsDNAphage	0	d__Viruses;p__Nucleocytoviricota;c__Megaviricetes;o__Imitervirales;f__Mimiviridae	virulent	0
	contig_850	13018	6	1	0	Low-quality	5.53	AAI-based (medium-confidence)	0				d__Viruses;p__Nucleocytoviricota;c__Megaviricetes;o__Algavirales;f__Phycodnaviridae	virulent	1
	contig_851	5061	9	1	0	Not-determined	NA	NA	0	0.747	dsDNAphage	0	d__Viruses;p__Peploviricota;c__Herviviricetes;o__Herpesvirales;f__Alloherpesviridae	virulent	0	4665-4923;4936-5061
	contig_854	7015	16	1	1	Medium-quality	65.4	HMM-based (lower-bound)	0				d__Viruses;p__Artverviricota;c__Revtraviricetes;o__Ortervirales;f__Caulimoviridae	virulent	0
	contig_861	6108	7	1	4	Low-quality	2.02	HMM-based (lower-bound)	40.47	0.747	dsDNAphage	1	d__Viruses;p__Uroviricota;c__Caudoviricetes;o__Unclassified;f__Kyanoviridae	virulent	0
	contig_879	7614	9	1	1	Low-quality	3.73	HMM-based (lower-bound)	0	0.507	dsDNAphage	0	d__Viruses;p__Uroviricota;c__Caudoviricetes;o__Unclassified;f__Unclassified	virulent	0	3086-3221;3355-3469
	contig_880	5110	3	0	0	Not-determined	NA	NA	0				d__Viruses;p__Unclassified;c__Unclassified;o__Unclassified;f__Unclassified	virulent	0	98-274;285-897;941-1491;1504-2698;2741-2963
	contig_884	11419	9	1	2	Low-quality	2.33	HMM-based (lower-bound)	57.95	0.947	dsDNAphage	1	d__Viruses;p__Unclassified;c__Unclassified;o__Unclassified;f__Unclassified	virulent	0	330-504;703-842;1002-1160;1479-1807;1809-2324;2374-2818;2833-2956;2959-3166;3387-3522;4167-4317;6253-6599
	contig_885	8232	7	1	2	Low-quality	2.15	AAI-based (medium-confidence)	65.82	0.78	dsDNAphage	1	d__Viruses;p__Uroviricota;c__Caudoviricetes;o__Unclassified;f__Kyanoviridae	virulent	1
	contig_886	11645	9	0	0	Not-determined	NA	NA	0				d__Viruses;p__Unclassified;c__Unclassified;o__Unclassified;f__Unclassified	temperate	0	5541-5650	Ice75	Cytophagia	Hymenobacteraceae
	contig_888	5532	10	0	0	Not-determined	NA	NA	0	0.627	dsDNAphage	0	d__Viruses;p__Uroviricota;c__Caudoviricetes;o__Unclassified;f__Unclassified	temperate	0
	contig_892	7606	12	1	0	Low-quality	7.9	HMM-based (lower-bound)	0	0.707	dsDNAphage	0	d__Viruses;p__Uroviricota;c__Caudoviricetes;o__Unclassified;f__Unclassified	virulent	0	2957-3061;6375-6524
	contig_895	14544	9	1	1	Low-quality	7.05	HMM-based (lower-bound)	0	0.86	dsDNAphage	1	d__Viruses;p__Uroviricota;c__Caudoviricetes;o__Unclassified;f__Unclassified	virulent	1
	contig_896	7625	11	0	0	Not-determined	NA	NA	0				d__Viruses;p__Unclassified;c__Unclassified;o__Unclassified;f__Unclassified	virulent	0		Ice78	Unknown	Unknown
	contig_899	8541	12	4	0	Low-quality	16.93	AAI-based (medium-confidence)	0	0.947	dsDNAphage	3	d__Viruses;p__Uroviricota;c__Caudoviricetes;o__Unclassified;f__Casjensviridae	virulent	0
	contig_900	7900	20	1	0	Low-quality	6.89	HMM-based (lower-bound)	0	0.913	dsDNAphage	0	d__Viruses;p__Uroviricota;c__Caudoviricetes;o__Unclassified;f__Unclassified	virulent	0	5680-5860;6096-6196
	contig_902	6488	6	0	0	Not-determined	NA	NA	0				d__Viruses;p__Uroviricota;c__Caudoviricetes;o__Unclassified;f__Unclassified	virulent	0
	contig_910	5846	7	0	0	Not-determined	NA	NA	0	0.853	dsDNAphage	1	d__Viruses;p__Uroviricota;c__Caudoviricetes;o__Unclassified;f__Vertoviridae	none	0	2483-2640;2738-2903;3737-3868		Cytophagia	Hymenobacteraceae
	contig_918	171642	155	95	3	Medium-quality	64.09	AAI-based (high-confidence)	0	0.96	dsDNAphage	33	d__Viruses;p__Uroviricota;c__Caudoviricetes;o__Crassvirales;f__Unclassified	virulent	3
	contig_920	11867	17	1	1	Low-quality	16.55	HMM-based (lower-bound)	0	0.66	dsDNAphage	0	d__Viruses;p__Uroviricota;c__Caudoviricetes;o__Unclassified;f__Peduoviridae	virulent	0	7422-7543;7854-7983;8257-8505;9365-9514;9534-9646;9727-9878;10115-10282;10315-10430;10688-10816;10847-10982;11090-11208;11719-11867	Ice68;Ice52	Cytophagia	Hymenobacteraceae
	contig_925	6323	10	1	0	Low-quality	8.82	HMM-based (lower-bound)	0	0.72	dsDNAphage	0	d__Viruses;p__Uroviricota;c__Caudoviricetes;o__Unclassified;f__Unclassified	virulent	0			Cytophagia	Hymenobacteraceae
	contig_926	60109	38	2	9	Low-quality	29.3	HMM-based (lower-bound)	11.88	0.693	dsDNAphage	0	d__Viruses;p__Uroviricota;c__Caudoviricetes;o__Unclassified;f__Unclassified	temperate	0
	contig_927	6643	8	0	0	Not-determined	NA	NA	0				d__Viruses;p__Uroviricota;c__Caudoviricetes;o__Unclassified;f__Unclassified	virulent	0
	contig_928	6594	7	2	1	Low-quality	3.38	HMM-based (lower-bound)	44.18	0.913	dsDNAphage	2	d__Viruses;p__Uroviricota;c__Caudoviricetes;o__Unclassified;f__Unclassified	virulent	0
	contig_940	5525	6	0	0	Not-determined	NA	NA	0	0.82	ssDNA	0	d__Viruses;p__Uroviricota;c__Caudoviricetes;o__Unclassified;f__Unclassified	virulent	0
	contig_943	5384	3	0	0	Not-determined	NA	NA	0	0.767	dsDNAphage	0	d__Viruses;p__Uroviricota;c__Caudoviricetes;o__Unclassified;f__Herelleviridae	virulent	0
	contig_945	5195	3	0	0	Low-quality	6.52	AAI-based (medium-confidence)	0	0.627	dsDNAphage	0	d__Viruses;p__Uroviricota;c__Caudoviricetes;o__Unclassified;f__Unclassified	none	0	3171-3307		Actinomycetes	Mycobacteriaceae
	contig_946	5067	7	0	0	Not-determined	NA	NA	0	0.84	dsDNAphage	1	d__Viruses;p__Uroviricota;c__Caudoviricetes;o__Unclassified;f__Kyanoviridae	virulent	0	4122-4238
	contig_961	9102	14	2	0	Low-quality	3.87	HMM-based (lower-bound)	0	0.733	dsDNAphage	1	d__Viruses;p__Uroviricota;c__Caudoviricetes;o__Unclassified;f__Unclassified	virulent	0
	contig_967	6503	7	1	1	Low-quality	7.23	HMM-based (lower-bound)	38.01				d__Viruses;p__Uroviricota;c__Caudoviricetes;o__Unclassified;f__Unclassified	temperate	0
	contig_974	6263	6	0	0	Not-determined	NA	NA	0	0.767	dsDNAphage	1	d__Viruses;p__Uroviricota;c__Caudoviricetes;o__Unclassified;f__Ackermannviridae	virulent	0
	contig_976	6050	13	1	0	Low-quality	11.39	HMM-based (lower-bound)	0	0.54	dsDNAphage	0	d__Viruses;p__Uroviricota;c__Caudoviricetes;o__Unclassified;f__Unclassified	none	0
	contig_977	5784	8	0	0	Not-determined	NA	NA	0	0.733	dsDNAphage	0	d__Viruses;p__Uroviricota;c__Caudoviricetes;o__Unclassified;f__Unclassified	virulent	0	104-231;233-2554;2598-3515;3533-3797;3837-4147;4269-5460;5487-5654
	contig_979	8864	15	1	1	Low-quality	15.27	HMM-based (lower-bound)	0	0.967	dsDNAphage	1	d__Viruses;p__Uroviricota;c__Caudoviricetes;o__Unclassified;f__Unclassified	temperate	0	1-470;477-609;640-1359
	contig_983	8392	8	1	0	Low-quality	3.78	HMM-based (lower-bound)	0	0.727	dsDNAphage	1	d__Viruses;p__Unclassified;c__Unclassified;o__Unclassified;f__Unclassified	virulent	0
	contig_988	10289	21	0	0	Not-determined	NA	NA	0				d__Viruses;p__Unclassified;c__Unclassified;o__Unclassified;f__Unclassified	virulent	0			Clostridia	Ruminococcaceae
	contig_991	5078	5	0	0	Not-determined	NA	NA	0	0.82	dsDNAphage	0	d__Viruses;p__Uroviricota;c__Caudoviricetes;o__Unclassified;f__Peduoviridae	none	0
	contig_992	7175	13	0	0	Not-determined	NA	NA	0	0.887	dsDNAphage	0	d__Viruses;p__Hofneiviricota;c__Faserviricetes;o__Tubulavirales;f__Paulinoviridae	virulent	0
	contig_993	7122	9	0	0	Low-quality	5.23	AAI-based (medium-confidence)	0				d__Viruses;p__Uroviricota;c__Caudoviricetes;o__Unclassified;f__Unclassified	virulent	0
	contig_995	23883	31	1	3	Low-quality	16.05	HMM-based (lower-bound)	0	0.767	dsDNAphage	1	d__Viruses;p__Uroviricota;c__Caudoviricetes;o__Unclassified;f__Unclassified	virulent	0		Ice36	Alphaproteobacteria	Acetobacteraceae
	contig_997	7871	20	2	0	Low-quality	4.09	HMM-based (lower-bound)	0	0.927	dsDNAphage	0	d__Viruses;p__Uroviricota;c__Caudoviricetes;o__Unclassified;f__Unclassified	virulent	0
	contig_999	6606	14	1	1	Low-quality	7.32	HMM-based (lower-bound)	0	0.96	dsDNAphage	0	d__Viruses;p__Uroviricota;c__Caudoviricetes;o__Unclassified;f__Unclassified	temperate	0		Ice29
	contig_1001	6560	9	1	0	Low-quality	14.43	AAI-based (medium-confidence)	0	0.567	dsDNAphage	0	d__Viruses;p__Uroviricota;c__Caudoviricetes;o__Unclassified;f__Unclassified	temperate	0
	contig_1008	14847	6	0	0	Not-determined	NA	NA	0	0.72	dsDNAphage	0	d__Viruses;p__Uroviricota;c__Caudoviricetes;o__Unclassified;f__Kyanoviridae	virulent	0
	contig_1012	6853	7	0	0	Not-determined	NA	NA	0				d__Viruses;p__Uroviricota;c__Caudoviricetes;o__Unclassified;f__Unclassified	virulent	0
	contig_1013	8333	16	0	0	Not-determined	NA	NA	0	0.833	dsDNAphage	0	d__Viruses;p__Unclassified;c__Unclassified;o__Unclassified;f__Unclassified	virulent	0			Actinomycetes	Mycobacteriaceae
	contig_1015	5409	5	1	0	Low-quality	1.18	HMM-based (lower-bound)	0				d__Viruses;p__Unclassified;c__Unclassified;o__Unclassified;f__Unclassified	virulent	0	5104-5225
	contig_1019	6534	8	3	0	Low-quality	9.14	AAI-based (medium-confidence)	0	0.987	dsDNAphage	2	d__Viruses;p__Uroviricota;c__Caudoviricetes;o__Unclassified;f__Pervagoviridae	virulent	0
	contig_1020	12390	8	2	5	Low-quality	1.62	HMM-based (lower-bound)	67.85	0.767	dsDNAphage	1	d__Viruses;p__Uroviricota;c__Caudoviricetes;o__Unclassified;f__Unclassified	virulent	0			Cyanophyceae	Chamaesiphonaceae
	contig_1023	19916	17	1	2	Low-quality	10.37	HMM-based (lower-bound)	0	0.827	dsDNAphage	4	d__Viruses;p__Uroviricota;c__Caudoviricetes;o__Unclassified;f__Unclassified	virulent	0
	contig_1029	6645	5	0	0	Not-determined	NA	NA	0	0.653	dsDNAphage	0	d__Viruses;p__Uroviricota;c__Caudoviricetes;o__Unclassified;f__Vilmaviridae	temperate	0		Ice44;Ice49
	contig_1031	7191	6	1	2	Low-quality	2.04	HMM-based (lower-bound)	58.67	0.933	dsDNAphage	2	d__Viruses;p__Uroviricota;c__Caudoviricetes;o__Unclassified;f__Kyanoviridae	none	1		Ice72	Cytophagia	Hymenobacteraceae
	contig_1033	5223	7	0	0	Not-determined	NA	NA	0				d__Viruses;p__Uroviricota;c__Caudoviricetes;o__Unclassified;f__Unclassified	temperate	0
	contig_1035	5903	8	0	0	Not-determined	NA	NA	0	0.96	ssDNA	0	d__Viruses;p__Uroviricota;c__Caudoviricetes;o__Unclassified;f__Pachyviridae	temperate	0
	contig_1038	10299	18	3	2	Low-quality	19.2	HMM-based (lower-bound)	0	0.773	dsDNAphage	0	d__Viruses;p__Uroviricota;c__Caudoviricetes;o__Unclassified;f__Unclassified	virulent	0			Cytophagia	Hymenobacteraceae
	contig_1039	6483	14	1	0	Low-quality	9.04	HMM-based (lower-bound)	0	0.9	dsDNAphage	0	d__Viruses;p__Uroviricota;c__Caudoviricetes;o__Unclassified;f__Unclassified	virulent	0			Cytophagia	Hymenobacteraceae
	contig_1041	7971	9	0	0	Low-quality	3.25	AAI-based (medium-confidence)	0				d__Viruses;p__Unclassified;c__Unclassified;o__Unclassified;f__Unclassified	temperate	0
	contig_1043	16546	39	1	1	Low-quality	1.4	HMM-based (lower-bound)	0	0.913	dsDNAphage	0	d__Viruses;p__Uroviricota;c__Caudoviricetes;o__Unclassified;f__Unclassified	virulent	0
	contig_1049	5828	9	0	0	Not-determined	NA	NA	0	0.5	dsDNAphage	0	d__Viruses;p__Uroviricota;c__Caudoviricetes;o__Unclassified;f__Pachyviridae	temperate	0	855-1061;2223-2412;2620-2962;3000-3290;3367-3543;3584-3779;4183-4317;4845-4967		Cytophagia	Hymenobacteraceae
	contig_1056	5180	3	0	0	Not-determined	NA	NA	0	0.913	ssDNA	0	d__Viruses;p__Unclassified;c__Unclassified;o__Unclassified;f__Unclassified	virulent	0	525-656
	contig_1057	13132	18	0	0	Not-determined	NA	NA	0				d__Viruses;p__Unclassified;c__Unclassified;o__Unclassified;f__Unclassified	virulent	0	1-115
	contig_1058	5246	10	1	0	Low-quality	7.85	HMM-based (lower-bound)	0	0.987	dsDNAphage	2	d__Viruses;p__Uroviricota;c__Caudoviricetes;o__Unclassified;f__Unclassified	virulent	0			Cytophagia	Hymenobacteraceae
	contig_1062	6085	5	1	1	Low-quality	4.56	AAI-based (medium-confidence)	0	0.78	dsDNAphage	0	d__Viruses;p__Uroviricota;c__Caudoviricetes;o__Crassvirales;f__Steigviridae	virulent	1
	contig_1063	5535	9	0	0	Not-determined	NA	NA	0	0.513	dsDNAphage	0	d__Viruses;p__Unclassified;c__Unclassified;o__Unclassified;f__Unclassified	virulent	0
	contig_1065	7024	3	0	0	Low-quality	7.39	AAI-based (medium-confidence)	0				d__Viruses;p__Uroviricota;c__Caudoviricetes;o__Unclassified;f__Unclassified	virulent	0
	contig_1069	19162	19	3	3	Low-quality	4.36	AAI-based (medium-confidence)	0				d__Viruses;p__Unclassified;c__Unclassified;o__Unclassified;f__Unclassified	virulent	0	3911-4018
	contig_1071	19371	17	0	0	Not-determined	NA	NA	0				d__Viruses;p__Uroviricota;c__Caudoviricetes;o__Unclassified;f__Vertoviridae	temperate	0
	contig_1075	6721	9	1	0	Low-quality	3.64	HMM-based (lower-bound)	0				d__Viruses;p__Unclassified;c__Unclassified;o__Unclassified;f__Unclassified	none	0
	contig_1077	5716	7	0	0	Not-determined	NA	NA	0				d__Viruses;p__Uroviricota;c__Caudoviricetes;o__Unclassified;f__Unclassified	none	0
	contig_1093	21241	25	1	4	Low-quality	26.64	HMM-based (lower-bound)	0	0.807	dsDNAphage	2	d__Viruses;p__Uroviricota;c__Caudoviricetes;o__Unclassified;f__Unclassified	none	0	11703-11812	Ice52	Cytophagia	Hymenobacteraceae
	contig_1097	14544	16	3	1	Low-quality	21.93	AAI-based (medium-confidence)	0	1	dsDNAphage	2	d__Viruses;p__Uroviricota;c__Caudoviricetes;o__Unclassified;f__Unclassified	virulent	0
	contig_1106	6185	7	0	0	Low-quality	9.11	AAI-based (medium-confidence)	0				d__Viruses;p__Uroviricota;c__Caudoviricetes;o__Unclassified;f__Peduoviridae	virulent	0	221-1006;1079-1788;2914-3278;4481-4982		Betaproteobacteria	Comamonadaceae
	contig_1109	5686	5	0	0	Not-determined	NA	NA	0				d__Viruses;p__Unclassified;c__Unclassified;o__Unclassified;f__Unclassified	virulent	0	583-692
	contig_1115	11799	10	0	0	Not-determined	NA	NA	0				d__Viruses;p__Unclassified;c__Unclassified;o__Unclassified;f__Unclassified	virulent	0
	contig_1118	8155	9	0	0	Not-determined	NA	NA	0	0.84	dsDNAphage	0	d__Viruses;p__Unclassified;c__Unclassified;o__Unclassified;f__Unclassified	virulent	0
	contig_1124	5670	8	0	0	Not-determined	NA	NA	0				d__Viruses;p__Unclassified;c__Unclassified;o__Unclassified;f__Unclassified	virulent	0
	contig_1128	5731	5	0	0	Not-determined	NA	NA	0				d__Viruses;p__Unclassified;c__Unclassified;o__Unclassified;f__Unclassified	none	0
	contig_1132	5495	8	0	0	Not-determined	NA	NA	0	0.84	dsDNAphage	0	d__Viruses;p__Unclassified;c__Unclassified;o__Unclassified;f__Unclassified	virulent	0
	contig_1134	5213	8	1	0	Low-quality	1.56	HMM-based (lower-bound)	0				d__Viruses;p__Uroviricota;c__Caudoviricetes;o__Unclassified;f__Unclassified	virulent	0
	contig_1135	9102	9	0	0	Not-determined	NA	NA	0	0.907	dsDNAphage	1	d__Viruses;p__Uroviricota;c__Caudoviricetes;o__Unclassified;f__Kyanoviridae	virulent	1
	contig_1136	8494	12	2	0	Low-quality	9.82	HMM-based (lower-bound)	0	0.96	dsDNAphage	1	d__Viruses;p__Uroviricota;c__Caudoviricetes;o__Unclassified;f__Winoviridae	virulent	0
	contig_1142	6712	7	1	2	Low-quality	4.39	HMM-based (lower-bound)	54.01	0.913	dsDNAphage	1	d__Viruses;p__Uroviricota;c__Caudoviricetes;o__Unclassified;f__Unclassified	virulent	0	228-403;432-535;3919-4052	Ice43	Alphaproteobacteria	Sphingomonadaceae
	contig_1145	6801	11	1	1	Low-quality	10.28	HMM-based (lower-bound)	0	0.893	dsDNAphage	1	d__Viruses;p__Uroviricota;c__Caudoviricetes;o__Unclassified;f__Casjensviridae	virulent	0
	contig_1151	7284	3	0	0	Not-determined	NA	NA	0	0.953	dsDNAphage	1	d__Viruses;p__Uroviricota;c__Caudoviricetes;o__Unclassified;f__Kyanoviridae	virulent	0
	contig_1152	6815	12	1	2	Low-quality	9.7	HMM-based (lower-bound)	0	0.96	dsDNAphage	1	d__Viruses;p__Uroviricota;c__Caudoviricetes;o__Methanobavirales;f__Unclassified	none	0	1871-2003;3565-3673;5894-6623
	contig_1153	7748	8	1	1	Low-quality	4.57	HMM-based (lower-bound)	0				d__Viruses;p__Unclassified;c__Unclassified;o__Unclassified;f__Unclassified	virulent	0
	contig_1155	5959	10	1	0	Low-quality	3.81	HMM-based (lower-bound)	0	0.96	dsDNAphage	0	d__Viruses;p__Uroviricota;c__Caudoviricetes;o__Unclassified;f__Autographiviridae	temperate	0
	contig_1157	5290	7	0	0	Not-determined	NA	NA	0	0.713	ssDNA	0	d__Viruses;p__Uroviricota;c__Caudoviricetes;o__Unclassified;f__Peduoviridae	temperate	0
	contig_1158	5557	5	0	0	Not-determined	NA	NA	0	0.92	dsDNAphage	0	d__Viruses;p__Uroviricota;c__Caudoviricetes;o__Unclassified;f__Peduoviridae	virulent	0
	contig_1164	6293	5	1	0	Low-quality	0.31	HMM-based (lower-bound)	0				d__Viruses;p__Nucleocytoviricota;c__Megaviricetes;o__Imitervirales;f__Unclassified	virulent	0
	contig_1167	6835	3	0	0	Low-quality	7.46	AAI-based (medium-confidence)	0	0.527	dsDNAphage	0	d__Viruses;p__Unclassified;c__Unclassified;o__Unclassified;f__Unclassified	virulent	0			Cytophagia;Cytophagia	Hymenobacteraceae;Hymenobacteraceae
	contig_1171	5639	6	0	0	Not-determined	NA	NA	0				d__Viruses;p__Nucleocytoviricota;c__Megaviricetes;o__Imitervirales;f__Unclassified	virulent	0	84-197;257-419
	contig_1175	5540	3	0	0	Not-determined	NA	NA	0				d__Viruses;p__Unclassified;c__Unclassified;o__Unclassified;f__Unclassified	virulent	0
	contig_1184	6345	7	2	0	Low-quality	1.2	HMM-based (lower-bound)	0				d__Viruses;p__Nucleocytoviricota;c__Megaviricetes;o__Imitervirales;f__Unclassified	virulent	0
	contig_1187	6701	9	0	0	Not-determined	NA	NA	0	0.607	dsDNAphage	0	d__Viruses;p__Uroviricota;c__Caudoviricetes;o__Unclassified;f__Unclassified	virulent	0			Chitinophagia	Chitinophagaceae
	contig_1190	5017	6	0	0	Low-quality	12.32	AAI-based (medium-confidence)	0	0.88	ssDNA	0	d__Viruses;p__Uroviricota;c__Caudoviricetes;o__Unclassified;f__Pervagoviridae	virulent	0
	contig_1198	5988	10	3	0	Low-quality	8.18	HMM-based (lower-bound)	0	0.967	dsDNAphage	0	d__Viruses;p__Uroviricota;c__Caudoviricetes;o__Unclassified;f__Mesyanzhinovviridae	virulent	0			Betaproteobacteria	Comamonadaceae
	contig_1199	8796	10	0	0	Not-determined	NA	NA	0	0.58	dsDNAphage	0	d__Viruses;p__Unclassified;c__Unclassified;o__Unclassified;f__Unclassified	temperate	0	1-627;645-834;1002-1245;1271-1435;1625-2351;2355-3009;3263-3441;3625-3870;3976-4135
	contig_1210	7348	11	3	0	Low-quality	10.51	HMM-based (lower-bound)	0	0.867	dsDNAphage	2	d__Viruses;p__Uroviricota;c__Caudoviricetes;o__Unclassified;f__Orlajensenviridae	temperate	0	2399-2502
	contig_1211	6628	9	1	0	Low-quality	7.12	HMM-based (lower-bound)	0				d__Viruses;p__Uroviricota;c__Caudoviricetes;o__Unclassified;f__Unclassified	none	0			Alphaproteobacteria	Magnetospirillaceae
	contig_1212	6027	12	1	0	Low-quality	1.57	HMM-based (lower-bound)	0	0.753	dsDNAphage	0	d__Viruses;p__Uroviricota;c__Caudoviricetes;o__Unclassified;f__Unclassified	virulent	0
	contig_1230	7020	8	1	0	Low-quality	1.17	HMM-based (lower-bound)	0				d__Viruses;p__Unclassified;c__Unclassified;o__Unclassified;f__Unclassified	virulent	0
	contig_1231	5166	2	0	0	Not-determined	NA	NA	0	0.787	dsDNAphage	0	d__Viruses;p__Uroviricota;c__Caudoviricetes;o__Unclassified;f__Unclassified	none	0
	contig_1236	6094	3	0	0	Not-determined	NA	NA	0				d__Viruses;p__Unclassified;c__Unclassified;o__Unclassified;f__Unclassified	virulent	0	294-404	Ice52;Ice75;Ice68	Cytophagia	Hymenobacteraceae
	contig_1238	6349	9	1	0	Low-quality	6	AAI-based (medium-confidence)	0	0.76	dsDNAphage	0	d__Viruses;p__Unclassified;c__Unclassified;o__Unclassified;f__Unclassified	virulent	0
	contig_1249	5523	6	0	0	Not-determined	NA	NA	0	0.773	ssDNA	0	d__Viruses;p__Unclassified;c__Unclassified;o__Unclassified;f__Unclassified	temperate	0			Bacteroidia	Bacteroidaceae
	contig_1251	5439	8	1	2	Low-quality	2.13	HMM-based (lower-bound)	65.99	0.833	dsDNAphage	1	d__Viruses;p__Uroviricota;c__Caudoviricetes;o__Unclassified;f__Unclassified	virulent	0			Alphaproteobacteria;Alphaproteobacteria	Xanthobacteraceae;Xanthobacteraceae
	contig_1262	16601	16	0	0	Not-determined	NA	NA	0				d__Viruses;p__Nucleocytoviricota;c__Unclassified;o__Unclassified;f__Unclassified	virulent	0	4890-5029
	contig_1263	5301	4	1	0	Low-quality	0.78	AAI-based (medium-confidence)	0				d__Viruses;p__Nucleocytoviricota;c__Megaviricetes;o__Unclassified;f__Unclassified	virulent	0
	contig_1266	5304	4	0	0	Not-determined	NA	NA	0				d__Viruses;p__Uroviricota;c__Caudoviricetes;o__Unclassified;f__Unclassified	virulent	0
	contig_1268	22822	19	7	9	Low-quality	12.94	AAI-based (medium-confidence)	63.46	0.913	dsDNAphage	2	d__Viruses;p__Uroviricota;c__Caudoviricetes;o__Unclassified;f__Unclassified	virulent	2		Ice63;Ice45	Betaproteobacteria	Comamonadaceae
	contig_1271	8018	14	1	1	High-quality	100	HMM-based (lower-bound)	0	0.833	dsDNAphage	0	d__Viruses;p__Cossaviricota;c__Papovaviricetes;o__Unclassified;f__Unclassified	virulent	0
	contig_1272	6306	5	0	0	Low-quality	5.33	AAI-based (medium-confidence)	0				d__Viruses;p__Uroviricota;c__Caudoviricetes;o__Unclassified;f__Unclassified	temperate	0			Cytophagia	Hymenobacteraceae
	contig_1273	6639	5	1	0	Low-quality	4.16	HMM-based (lower-bound)	0	0.947	dsDNAphage	1	d__Viruses;p__Uroviricota;c__Caudoviricetes;o__Unclassified;f__Kyanoviridae	virulent	0
	contig_1286	7686	8	0	0	Not-determined	NA	NA	0				d__Viruses;p__Uroviricota;c__Caudoviricetes;o__Unclassified;f__Unclassified	virulent	0
	contig_1287	6379	5	0	0	Not-determined	NA	NA	0	0.653	dsDNAphage	0	d__Viruses;p__Unclassified;c__Naldaviricetes;o__Lefavirales;f__Nudiviridae	virulent	0
	contig_1292	6255	8	1	0	Low-quality	3.39	HMM-based (lower-bound)	0	0.98	dsDNAphage	1	d__Viruses;p__Uroviricota;c__Caudoviricetes;o__Unclassified;f__Pachyviridae	virulent	0
	contig_1299	5509	3	0	0	Not-determined	NA	NA	0				d__Viruses;p__Unclassified;c__Unclassified;o__Unclassified;f__Unclassified	virulent	0
	contig_1311	7690	13	0	0	High-quality	96.06	AAI-based (medium-confidence)	0	0.893	dsDNAphage	0	d__Viruses;p__Hofneiviricota;c__Faserviricetes;o__Tubulavirales;f__Paulinoviridae	virulent	0
	contig_1316	11124	18	1	1	Low-quality	15.63	HMM-based (lower-bound)	0	0.88	dsDNAphage	1	d__Viruses;p__Uroviricota;c__Caudoviricetes;o__Unclassified;f__Herelleviridae	virulent	0			Actinomycetes	Mycobacteriaceae
	contig_1317	17953	23	4	2	Low-quality	27.53	AAI-based (medium-confidence)	20.84	0.987	dsDNAphage	3	d__Viruses;p__Uroviricota;c__Caudoviricetes;o__Methanobavirales;f__Unclassified	virulent	1
	contig_1318	40791	45	7	11	Low-quality	23.15	HMM-based (lower-bound)	47.36	0.92	dsDNAphage	6	d__Viruses;p__Uroviricota;c__Caudoviricetes;o__Unclassified;f__Autographiviridae	virulent	1
	contig_1319	51856	59	11	20	Low-quality	34.63	HMM-based (lower-bound)	55.1	0.907	dsDNAphage	10	d__Viruses;p__Uroviricota;c__Caudoviricetes;o__Crassvirales;f__Unclassified	virulent	0		Ice42	Alphaproteobacteria	Beijerinckiaceae
	contig_1320	9858	10	1	3	Low-quality	14.75	HMM-based (lower-bound)	0				d__Viruses;p__Unclassified;c__Unclassified;o__Unclassified;f__Unclassified	temperate	0		Ice8	Gammaproteobacteria	Steroidobacteraceae
	contig_1321	21393	22	4	5	Low-quality	27.86	AAI-based (medium-confidence)	21.05	0.94	dsDNAphage	4	d__Viruses;p__Uroviricota;c__Caudoviricetes;o__Unclassified;f__Unclassified	virulent	0		Ice35	Terriglobia;Terriglobia	Bryobacteraceae;Bryobacteraceae
	contig_1322	20887	18	3	5	Low-quality	2.77	HMM-based (lower-bound)	68.86	0.953	dsDNAphage	4	d__Viruses;p__Unclassified;c__Unclassified;o__Unclassified;f__Unclassified	virulent	0		Ice16	Terriglobia	Acidobacteriaceae
	contig_1323	22589	19	1	4	Low-quality	11.76	HMM-based (lower-bound)	0	0.873	dsDNAphage	4	d__Viruses;p__Unclassified;c__Unclassified;o__Unclassified;f__Unclassified	virulent	0
	contig_1324	17421	19	2	3	Low-quality	28.06	AAI-based (medium-confidence)	16.34	0.84	dsDNAphage	1	d__Viruses;p__Uroviricota;c__Caudoviricetes;o__Unclassified;f__Unclassified	temperate	0			Alphaproteobacteria	Xanthobacteraceae
	contig_1325	22810	21	2	4	Low-quality	13.78	HMM-based (lower-bound)	53.17	0.853	dsDNAphage	2	d__Viruses;p__Uroviricota;c__Caudoviricetes;o__Unclassified;f__Unclassified	virulent	0		Ice27	Terriglobia	SbA1
	contig_1326	26494	26	2	5	Low-quality	10.47	HMM-based (lower-bound)	61.32	0.9	dsDNAphage	1	d__Viruses;p__Uroviricota;c__Caudoviricetes;o__Unclassified;f__Unclassified	virulent	1	1-168;2428-2539;3842-4007;4123-4231;4377-4549;7986-8147;9358-9750;10074-10271	Ice33	Betaproteobacteria	Comamonadaceae
	contig_1327	22516	23	4	7	Low-quality	23.61	AAI-based (medium-confidence)	34.74	0.88	dsDNAphage	4	d__Viruses;p__Uroviricota;c__Caudoviricetes;o__Unclassified;f__Unclassified	virulent	1
	contig_1328	22259	29	4	4	Low-quality	27.84	HMM-based (lower-bound)	30.69	0.9	dsDNAphage	2	d__Viruses;p__Uroviricota;c__Caudoviricetes;o__Unclassified;f__Ackermannviridae	virulent	1		Ice59	Alphaproteobacteria	Caulobacteraceae
	contig_1329	16971	21	3	2	Low-quality	24.76	AAI-based (medium-confidence)	25.73	0.967	dsDNAphage	3	d__Viruses;p__Uroviricota;c__Caudoviricetes;o__Methanobavirales;f__Unclassified	virulent	0	1-213;305-531
	contig_1331	25175	24	1	10	Low-quality	21.47	AAI-based (medium-confidence)	0	0.88	dsDNAphage	1	d__Viruses;p__Uroviricota;c__Caudoviricetes;o__Unclassified;f__Unclassified	temperate	0		Ice46	Chitinophagia	Chitinophagaceae
	contig_1332	35566	29	0	7	Not-determined	NA	NA	0	0.893	dsDNAphage	4	d__Viruses;p__Unclassified;c__Unclassified;o__Unclassified;f__Unclassified	none	0	4140-4245	Ice3	Betaproteobacteria	Burkholderiaceae
	contig_1333	6611	10	2	0	Low-quality	7.95	HMM-based (lower-bound)	0	0.947	dsDNAphage	1	d__Viruses;p__Uroviricota;c__Caudoviricetes;o__Unclassified;f__Unclassified	virulent	0		Ice44	Armatimonadia	Capsulimonadaceae
	contig_1334	16053	16	1	4	Low-quality	8.36	HMM-based (lower-bound)	0	0.813	dsDNAphage	3	d__Viruses;p__Uroviricota;c__Caudoviricetes;o__Unclassified;f__Unclassified	virulent	0
	contig_1336	17654	21	1	4	Low-quality	26.41	HMM-based (lower-bound)	0	0.88	dsDNAphage	1	d__Viruses;p__Uroviricota;c__Caudoviricetes;o__Unclassified;f__Unclassified	temperate	0		Ice46	Chitinophagia	Chitinophagaceae
	contig_1337	24052	23	2	5	Low-quality	25.09	HMM-based (lower-bound)	19.15	0.893	dsDNAphage	1	d__Viruses;p__Uroviricota;c__Caudoviricetes;o__Unclassified;f__Unclassified	virulent	0
	contig_1338	28062	23	1	6	Low-quality	19.2	HMM-based (lower-bound)	0	0.927	dsDNAphage	2	d__Viruses;p__Uroviricota;c__Caudoviricetes;o__Crassvirales;f__Crevaviridae	virulent	0
	contig_1339	15111	17	5	3	Low-quality	13.96	HMM-based (lower-bound)	0	0.893	dsDNAphage	4	d__Viruses;p__Uroviricota;c__Caudoviricetes;o__Unclassified;f__Unclassified	virulent	0
	contig_1341	42209	39	2	8	Low-quality	15.42	HMM-based (lower-bound)	56.25	0.84	dsDNAphage	1	d__Viruses;p__Uroviricota;c__Caudoviricetes;o__Unclassified;f__Unclassified	none	3	16724-16950	Ice33;Ice88	Betaproteobacteria	Comamonadaceae
	contig_1342	26250	20	2	4	Low-quality	7.25	HMM-based (lower-bound)	46.96	0.833	dsDNAphage	4	d__Viruses;p__Uroviricota;c__Caudoviricetes;o__Unclassified;f__Unclassified	virulent	0	6770-6871
	contig_1345	17307	19	1	2	Low-quality	40.04	AAI-based (medium-confidence)	0	0.887	dsDNAphage	1	d__Viruses;p__Uroviricota;c__Caudoviricetes;o__Unclassified;f__Unclassified	temperate	0		Ice8	Gammaproteobacteria	Steroidobacteraceae
	contig_1346	5283	1	0	0	Not-determined	NA	NA	0	nan	dsDNAphage	1	d__Viruses;p__Uroviricota;c__Caudoviricetes;o__Unclassified;f__Unclassified	virulent	0		Ice69
	contig_1347	7529	2	1	0	Not-determined	NA	NA	0	nan	dsDNAphage	1	d__Viruses;p__Uroviricota;c__Caudoviricetes;o__Unclassified;f__Kyanoviridae	virulent	0		Ice86	Chitinophagia	Chitinophagaceae
	contig_1348	6027	9	0	0	Not-determined	NA	NA	0	0.86	dsDNAphage	0	d__Viruses;p__Uroviricota;c__Caudoviricetes;o__Unclassified;f__Pachyviridae	none	0
	contig_1349	6609	8	4	0	Low-quality	19	AAI-based (medium-confidence)	0	1	dsDNAphage	3	d__Viruses;p__Uroviricota;c__Caudoviricetes;o__Unclassified;f__Unclassified	virulent	0
	contig_1350	14428	7	0	0	Not-determined	NA	NA	0				d__Viruses;p__Uroviricota;c__Caudoviricetes;o__Unclassified;f__Unclassified	virulent	0			Alphaproteobacteria	Xanthobacteraceae
	contig_1351	9205	16	0	0	Not-determined	NA	NA	0	0.66	dsDNAphage	0	d__Viruses;p__Uroviricota;c__Caudoviricetes;o__Unclassified;f__Mesyanzhinovviridae	none	0
	contig_1352	10681	14	8	0	Low-quality	19.78	AAI-based (medium-confidence)	0	0.907	dsDNAphage	2	d__Viruses;p__Uroviricota;c__Caudoviricetes;o__Unclassified;f__Chaseviridae	virulent	0
	contig_1353	6026	8	0	0	Low-quality	9.01	AAI-based (medium-confidence)	0	0.68	dsDNAphage	1	d__Viruses;p__Uroviricota;c__Caudoviricetes;o__Unclassified;f__Peduoviridae	virulent	0	406-535
	contig_1354	6009	9	1	0	Low-quality	6.64	HMM-based (lower-bound)	0	0.973	dsDNAphage	1	d__Viruses;p__Uroviricota;c__Caudoviricetes;o__Unclassified;f__Unclassified	virulent	0
	contig_1355	6338	15	2	0	Medium-quality	66.24	HMM-based (lower-bound)	0	0.98	dsDNAphage	0	d__Viruses;p__Hofneiviricota;c__Faserviricetes;o__Tubulavirales;f__Inoviridae	virulent	0
	contig_1357	6203	8	0	0	Not-determined	NA	NA	0	0.733	dsDNAphage	0	d__Viruses;p__Uroviricota;c__Caudoviricetes;o__Unclassified;f__Unclassified	temperate	0	1024-1146;1149-1268;1678-1808;4982-5122		Actinomycetes	Microbacteriaceae
	contig_1358	8134	7	7	0	Low-quality	13.67	AAI-based (high-confidence)	0	1	dsDNAphage	5	d__Viruses;p__Uroviricota;c__Caudoviricetes;o__Unclassified;f__Casjensviridae	virulent	0
	contig_1359	5848	9	5	0	Low-quality	8.28	AAI-based (medium-confidence)	0	0.967	dsDNAphage	2	d__Viruses;p__Uroviricota;c__Caudoviricetes;o__Methanobavirales;f__Unclassified	virulent	0
	contig_1360	7521	8	1	0	Low-quality	16.56	AAI-based (medium-confidence)	0	0.813	dsDNAphage	0	d__Viruses;p__Uroviricota;c__Caudoviricetes;o__Unclassified;f__Unclassified	virulent	0
	contig_1361	5197	9	2	0	Low-quality	48.45	HMM-based (lower-bound)	0				d__Viruses;p__Artverviricota;c__Revtraviricetes;o__Ortervirales;f__Caulimoviridae	none	0	377-657;824-1246;1380-1711;1735-2065;2154-2266;2369-3020;3064-3281;3307-3496;3510-3715;3763-3902;3921-4036;4139-4954
	contig_1363	6612	10	1	0	Low-quality	4.52	HMM-based (lower-bound)	0				d__Viruses;p__Unclassified;c__Unclassified;o__Unclassified;f__Unclassified	virulent	0
	contig_1364	6156	4	0	0	Not-determined	NA	NA	0				d__Viruses;p__Unclassified;c__Unclassified;o__Unclassified;f__Unclassified	virulent	0			Actinomycetes	Geodermatophilaceae
	contig_1365	7405	11	1	0	Low-quality	1.41	HMM-based (lower-bound)	0				d__Viruses;p__Unclassified;c__Unclassified;o__Unclassified;f__Unclassified	virulent	0	746-5311;5329-7064
	contig_1366	6847	8	0	0	Not-determined	NA	NA	0				d__Viruses;p__Uroviricota;c__Caudoviricetes;o__Unclassified;f__Unclassified	temperate	0
	contig_1367	9132	13	6	0	Low-quality	9.98	AAI-based (medium-confidence)	0	1	dsDNAphage	4	d__Viruses;p__Uroviricota;c__Caudoviricetes;o__Thumleimavirales;f__Unclassified	virulent	0
	contig_1368	9210	11	2	0	Low-quality	12.84	HMM-based (lower-bound)	0				d__Viruses;p__Unclassified;c__Unclassified;o__Unclassified;f__Unclassified	virulent	0		Ice75;Ice68;Ice72	Cytophagia	Hymenobacteraceae
	contig_1370	5410	7	1	0	Low-quality	5.62	HMM-based (lower-bound)	0	0.673	dsDNAphage	0	d__Viruses;p__Uroviricota;c__Caudoviricetes;o__Unclassified;f__Unclassified	virulent	0
	contig_1372	6360	6	1	0	Medium-quality	59.29	HMM-based (lower-bound)	0				d__Viruses;p__Artverviricota;c__Revtraviricetes;o__Ortervirales;f__Caulimoviridae	none	1
	contig_1373	35382	48	19	0	Medium-quality	87.51	AAI-based (high-confidence)	0	0.993	dsDNAphage	9	d__Viruses;p__Uroviricota;c__Caudoviricetes;o__Unclassified;f__Autographiviridae	virulent	0
	contig_1374	12843	29	1	0	Low-quality	13.7	HMM-based (lower-bound)	0	0.953	dsDNAphage	0	d__Viruses;p__Uroviricota;c__Caudoviricetes;o__Unclassified;f__Schitoviridae	virulent	0
	contig_1375	5178	4	1	0	Low-quality	2.83	AAI-based (medium-confidence)	0				d__Viruses;p__Uroviricota;c__Caudoviricetes;o__Unclassified;f__Unclassified	virulent	0
	contig_1376	23723	32	5	0	Low-quality	38.91	AAI-based (medium-confidence)	0	0.973	dsDNAphage	0	d__Viruses;p__Uroviricota;c__Caudoviricetes;o__Unclassified;f__Schitoviridae	virulent	0
	contig_1377	7361	13	1	0	Not-determined	NA	NA	0				d__Viruses;p__Unclassified;c__Unclassified;o__Unclassified;f__Unclassified	virulent	0
	contig_1378	11211	20	1	0	High-quality	100	HMM-based (lower-bound)	0				d__Viruses;p__Artverviricota;c__Revtraviricetes;o__Ortervirales;f__Caulimoviridae	none	0	1679-1858;2067-2244
	contig_1379	7318	6	1	0	Low-quality	2.56	AAI-based (high-confidence)	0				d__Viruses;p__Nucleocytoviricota;c__Megaviricetes;o__Unclassified;f__Unclassified	virulent	0
	contig_1380	14219	14	0	0	Not-determined	NA	NA	0				d__Viruses;p__Uroviricota;c__Caudoviricetes;o__Unclassified;f__Unclassified	virulent	0
	contig_1381	5485	11	2	0	Low-quality	1.93	HMM-based (lower-bound)	0	0.967	dsDNAphage	0	d__Viruses;p__Nucleocytoviricota;c__Megaviricetes;o__Imitervirales;f__Mimiviridae	virulent	0
	contig_1382	5614	6	1	0	Low-quality	6.41	AAI-based (medium-confidence)	0	0.533	dsDNAphage	0	d__Viruses;p__Uroviricota;c__Caudoviricetes;o__Unclassified;f__Unclassified	virulent	0
	contig_1383	10900	15	0	0	Not-determined	NA	NA	0				d__Viruses;p__Unclassified;c__Unclassified;o__Unclassified;f__Unclassified	virulent	0
	contig_1384	5163	6	0	0	Not-determined	NA	NA	0				d__Viruses;p__Unclassified;c__Unclassified;o__Unclassified;f__Unclassified	virulent	0
	contig_1385	10242	18	2	0	High-quality	95.49	HMM-based (lower-bound)	0				d__Viruses;p__Artverviricota;c__Revtraviricetes;o__Ortervirales;f__Caulimoviridae	none	0	251-1527;2048-2427;2541-5292;5782-7586;7653-7756;7866-8157;8189-10144
	contig_1386	8991	12	1	1	Low-quality	4.81	HMM-based (lower-bound)	0	0.547	dsDNAphage	0	d__Viruses;p__Uroviricota;c__Caudoviricetes;o__Unclassified;f__Unclassified	virulent	0			Actinomycetes	Mycobacteriaceae
	contig_1387	39508	47	5	0	Low-quality	31.02	HMM-based (lower-bound)	0	0.733	dsDNAphage	0	d__Viruses;p__Uroviricota;c__Caudoviricetes;o__Unclassified;f__Unclassified	virulent	1
	contig_1388	12489	23	1	0	Low-quality	6.97	HMM-based (lower-bound)	0	0.973	dsDNAphage	0	d__Viruses;p__Uroviricota;c__Caudoviricetes;o__Unclassified;f__Unclassified	none	0
	contig_1389	7169	13	1	1	Low-quality	3.89	HMM-based (lower-bound)	0	0.833	dsDNAphage	0	d__Viruses;p__Uroviricota;c__Caudoviricetes;o__Unclassified;f__Unclassified	virulent	0
	contig_1390	70342	90	13	0	Medium-quality	71.47	AAI-based (medium-confidence)	0	0.993	dsDNAphage	6	d__Viruses;p__Uroviricota;c__Caudoviricetes;o__Unclassified;f__Unclassified	virulent	0
	contig_1391	5015	4	1	0	Low-quality	8.24	AAI-based (medium-confidence)	0	0.973	dsDNAphage	1	d__Viruses;p__Uroviricota;c__Caudoviricetes;o__Unclassified;f__Duneviridae	none	0
	contig_1392	12915	13	0	0	Not-determined	NA	NA	0				d__Viruses;p__Nucleocytoviricota;c__Megaviricetes;o__Unclassified;f__Unclassified	virulent	1	7053-7161;10284-10448;10666-10914;10974-11450;12339-12883
	contig_1393	9274	12	0	0	Not-determined	NA	NA	0				d__Viruses;p__Unclassified;c__Unclassified;o__Unclassified;f__Unclassified	virulent	0
	contig_1394	7031	5	1	0	Low-quality	10.69	HMM-based (lower-bound)	0				d__Viruses;p__Uroviricota;c__Caudoviricetes;o__Unclassified;f__Unclassified	virulent	1			Cytophagia	Hymenobacteraceae
	contig_1397	6024	10	1	0	Low-quality	9.01	HMM-based (lower-bound)	0	0.98	dsDNAphage	1	d__Viruses;p__Uroviricota;c__Caudoviricetes;o__Unclassified;f__Unclassified	virulent	0	5772-5883	Ice92	Cytophagia	Hymenobacteraceae
	contig_1398	13870	20	1	0	High-quality	100	HMM-based (lower-bound)	0				d__Viruses;p__Artverviricota;c__Revtraviricetes;o__Ortervirales;f__Caulimoviridae	none	0	2346-2468;3911-4010;10024-10131;10316-10468;10483-10664;11026-11153;11947-12056;12173-12580;13212-13315;13534-13839
	contig_1399	11531	19	1	0	Low-quality	13.01	HMM-based (lower-bound)	0	0.92	dsDNAphage	0	d__Viruses;p__Uroviricota;c__Caudoviricetes;o__Unclassified;f__Duneviridae	virulent	0
	contig_1400	11963	13	1	0	Low-quality	24.52	HMM-based (lower-bound)	0				d__Viruses;p__Uroviricota;c__Caudoviricetes;o__Unclassified;f__Unclassified	temperate	1
	contig_1401	5527	7	3	0	Low-quality	8.84	HMM-based (lower-bound)	0	0.873	dsDNAphage	1	d__Viruses;p__Uroviricota;c__Caudoviricetes;o__Unclassified;f__Unclassified	virulent	0
	contig_1402	5517	5	1	0	Low-quality	3.46	HMM-based (lower-bound)	0	0.753	dsDNAphage	0	d__Viruses;p__Uroviricota;c__Caudoviricetes;o__Unclassified;f__Unclassified	virulent	0
	contig_1403	6170	10	1	0	Low-quality	3.44	HMM-based (lower-bound)	0	0.84	dsDNAphage	0	d__Viruses;p__Uroviricota;c__Caudoviricetes;o__Crassvirales;f__Unclassified	virulent	0	1-351;599-1230;1301-1588;1590-1718
	contig_1404	5682	7	0	0	Not-determined	NA	NA	0	0.913	dsDNAphage	0	d__Viruses;p__Uroviricota;c__Caudoviricetes;o__Unclassified;f__Unclassified	none	0		Ice1
	contig_1405	6649	6	0	0	Not-determined	NA	NA	0	0.693	dsDNAphage	0	d__Viruses;p__Uroviricota;c__Caudoviricetes;o__Unclassified;f__Unclassified	temperate	0
	contig_1406	7075	6	4	0	Low-quality	6.03	AAI-based (medium-confidence)	0	0.967	dsDNAphage	1	d__Viruses;p__Nucleocytoviricota;c__Megaviricetes;o__Imitervirales;f__Mimiviridae	virulent	0
	contig_1407	6189	10	1	0	Low-quality	6.85	HMM-based (lower-bound)	0	0.72	dsDNAphage	0	d__Viruses;p__Uroviricota;c__Caudoviricetes;o__Unclassified;f__Unclassified	temperate	0
	contig_1408	12825	10	1	0	Low-quality	10.26	HMM-based (lower-bound)	0	0.967	dsDNAphage	3	d__Viruses;p__Unclassified;c__Unclassified;o__Unclassified;f__Unclassified	virulent	0
	contig_1410	7506	9	0	0	Not-determined	NA	NA	0				d__Viruses;p__Unclassified;c__Unclassified;o__Unclassified;f__Unclassified	virulent	0
	contig_1411	15591	24	7	0	Low-quality	23.59	AAI-based (high-confidence)	0	1	dsDNAphage	4	d__Viruses;p__Uroviricota;c__Caudoviricetes;o__Methanobavirales;f__Unclassified	virulent	0	1-163;596-697
	contig_1413	5272	8	1	0	Low-quality	49.15	HMM-based (lower-bound)	0				d__Viruses;p__Artverviricota;c__Revtraviricetes;o__Ortervirales;f__Caulimoviridae	none	0	76-204;1084-1200;1442-1592;1948-3306;3322-3698;3919-4083;4544-4770;4980-5141
	contig_1414	7680	10	1	0	Medium-quality	71.6	HMM-based (lower-bound)	0				d__Viruses;p__Artverviricota;c__Revtraviricetes;o__Ortervirales;f__Unclassified	virulent	0	1-280
	contig_1415	6016	6	0	0	Low-quality	7.83	AAI-based (medium-confidence)	0				d__Viruses;p__Unclassified;c__Unclassified;o__Unclassified;f__Unclassified	virulent	0			Alphaproteobacteria	Xanthobacteraceae
	contig_1416	6867	8	1	1	Low-quality	9.26	HMM-based (lower-bound)	10.86				d__Viruses;p__Uroviricota;c__Caudoviricetes;o__Unclassified;f__Casjensviridae	virulent	0
	contig_1417	20649	34	0	0	Not-determined	NA	NA	0	0.767	dsDNAphage	0	d__Viruses;p__Unclassified;c__Unclassified;o__Unclassified;f__Unclassified	virulent	0	20368-20649
	contig_1418	5367	5	1	1	Low-quality	2.5	AAI-based (medium-confidence)	53.34	0.58	dsDNAphage	1	d__Viruses;p__Uroviricota;c__Caudoviricetes;o__Unclassified;f__Stanwilliamsviridae	virulent	0
	contig_1419	8371	14	0	0	Low-quality	10.12	AAI-based (medium-confidence)	0	0.673	dsDNAphage	0	d__Viruses;p__Unclassified;c__Unclassified;o__Unclassified;f__Unclassified	virulent	0
	contig_1420	9518	13	0	0	Not-determined	NA	NA	0				d__Viruses;p__Nucleocytoviricota;c__Megaviricetes;o__Imitervirales;f__Mimiviridae	virulent	0
	contig_1421	10634	4	1	0	High-quality	100	AAI-based (medium-confidence)	0				d__Viruses;p__Artverviricota;c__Revtraviricetes;o__Ortervirales;f__Unclassified	virulent	0
	contig_1422	6812	6	0	0	Not-determined	NA	NA	0	0.58	dsDNAphage	0	d__Viruses;p__Uroviricota;c__Caudoviricetes;o__Unclassified;f__Unclassified	virulent	0			Anaerolineae	Caldilineaceae
	contig_1423	21271	19	1	0	Low-quality	17.4	AAI-based (medium-confidence)	0	1	dsDNAphage	6	d__Viruses;p__Uroviricota;c__Caudoviricetes;o__Unclassified;f__Unclassified	virulent	0
	contig_1426	5620	6	2	0	Low-quality	3.39	HMM-based (lower-bound)	0	0.987	dsDNAphage	1	d__Viruses;p__Uroviricota;c__Caudoviricetes;o__Unclassified;f__Casjensviridae	virulent	0
	contig_1427	8462	10	1	0	Medium-quality	78.89	HMM-based (lower-bound)	0				d__Viruses;p__Artverviricota;c__Revtraviricetes;o__Ortervirales;f__Caulimoviridae	none	0	109-383;416-614;653-838;881-1065;1092-1250;1275-1638;2245-2348;2513-3132;3494-3598;3693-3834;3920-4655;4701-4937;5101-5216;5295-5745;5784-6288;6327-6715;7429-7549;7553-7885;7963-8235
	contig_1428	7491	8	0	0	Not-determined	NA	NA	0				d__Viruses;p__Uroviricota;c__Caudoviricetes;o__Unclassified;f__Unclassified	none	0	123-227;937-7491	Ice41
	contig_1429	6930	7	0	0	Not-determined	NA	NA	0				d__Viruses;p__Uroviricota;c__Caudoviricetes;o__Unclassified;f__Unclassified	virulent	0			Cytophagia	Hymenobacteraceae
	contig_1430	17291	19	1	0	Low-quality	11.19	HMM-based (lower-bound)	0				d__Viruses;p__Unclassified;c__Unclassified;o__Unclassified;f__Unclassified	temperate	0	7270-7386
	contig_1431	7661	15	0	0	Not-determined	NA	NA	0				d__Viruses;p__Unclassified;c__Unclassified;o__Unclassified;f__Unclassified	none	0	46-1937;1969-5461;5482-5921;5936-7280
	contig_1432	15206	20	2	0	Low-quality	11.73	HMM-based (lower-bound)	0	0.98	dsDNAphage	2	d__Viruses;p__Uroviricota;c__Caudoviricetes;o__Methanobavirales;f__Unclassified	none	0
	contig_1433	8324	13	2	0	Medium-quality	77.6	HMM-based (lower-bound)	0				d__Viruses;p__Artverviricota;c__Revtraviricetes;o__Ortervirales;f__Caulimoviridae	none	0	2243-2350;3640-3748;3923-4049
	contig_1434	7715	9	0	0	Not-determined	NA	NA	0				d__Viruses;p__Nucleocytoviricota;c__Pokkesviricetes;o__Chitovirales;f__Poxviridae	virulent	0	1-147;191-435
	contig_1435	5835	6	3	0	Low-quality	12.92	AAI-based (medium-confidence)	0	0.933	dsDNAphage	1	d__Viruses;p__Uroviricota;c__Caudoviricetes;o__Unclassified;f__Casjensviridae	virulent	0
	contig_1436	5322	4	3	0	Low-quality	11.74	AAI-based (medium-confidence)	0	0.58	dsDNAphage	0	d__Viruses;p__Uroviricota;c__Caudoviricetes;o__Unclassified;f__Unclassified	temperate	0
	contig_1438	9330	22	3	0	Low-quality	23.28	AAI-based (high-confidence)	0	0.98	dsDNAphage	2	d__Viruses;p__Uroviricota;c__Caudoviricetes;o__Unclassified;f__Unclassified	virulent	0
	contig_1439	11963	22	0	0	Not-determined	NA	NA	0	0.9	dsDNAphage	0	d__Viruses;p__Uroviricota;c__Caudoviricetes;o__Unclassified;f__Unclassified	virulent	0
	contig_1440	7094	7	0	0	Low-quality	11.77	AAI-based (medium-confidence)	0	0.74	dsDNAphage	0	d__Viruses;p__Uroviricota;c__Caudoviricetes;o__Unclassified;f__Unclassified	virulent	1
	contig_1441	6842	7	0	0	Not-determined	NA	NA	0				d__Viruses;p__Uroviricota;c__Caudoviricetes;o__Unclassified;f__Unclassified	none	0
	contig_1443	6887	7	1	1	Low-quality	1.24	HMM-based (lower-bound)	63.22				d__Viruses;p__Uroviricota;c__Caudoviricetes;o__Unclassified;f__Unclassified	virulent	1
	contig_1444	5140	9	3	0	Low-quality	5.22	AAI-based (medium-confidence)	0	0.88	dsDNAphage	0	d__Viruses;p__Uroviricota;c__Caudoviricetes;o__Unclassified;f__Unclassified	virulent	0
	contig_1445	8320	6	0	0	Not-determined	NA	NA	0				d__Viruses;p__Nucleocytoviricota;c__Unclassified;o__Unclassified;f__Unclassified	none	0
	contig_1447	24761	35	8	0	Medium-quality	68.71	AAI-based (high-confidence)	0	0.993	dsDNAphage	3	d__Viruses;p__Uroviricota;c__Caudoviricetes;o__Unclassified;f__Unclassified	virulent	0			Cytophagia	Hymenobacteraceae
	contig_1448	8820	12	1	0	Medium-quality	82.23	HMM-based (lower-bound)	0				d__Viruses;p__Artverviricota;c__Revtraviricetes;o__Ortervirales;f__Caulimoviridae	none	1	1-627;950-1309;1429-1571;1598-1697;1774-2354;2422-2563;2622-2784;2835-3615;3657-3784;3810-4041;4102-4362;4403-4633;4670-5057;5264-6538
	contig_1449	5683	7	0	0	Not-determined	NA	NA	0				d__Viruses;p__Unclassified;c__Unclassified;o__Unclassified;f__Unclassified	virulent	1
	contig_1451	5284	9	1	0	Low-quality	5.31	AAI-based (high-confidence)	0	0.967	dsDNAphage	1	d__Viruses;p__Uroviricota;c__Caudoviricetes;o__Nakonvirales;f__Unclassified	virulent	0	654-1789;4238-4376;4382-4631;5153-5284
	contig_1452	6965	7	0	0	Not-determined	NA	NA	0				d__Viruses;p__Unclassified;c__Unclassified;o__Unclassified;f__Unclassified	temperate	0
	contig_1454	21928	30	12	0	Low-quality	49.8	AAI-based (medium-confidence)	0	0.993	dsDNAphage	7	d__Viruses;p__Uroviricota;c__Caudoviricetes;o__Unclassified;f__Unclassified	virulent	0	21661-21763
	contig_1455	7492	7	0	0	Not-determined	NA	NA	0				d__Viruses;p__Uroviricota;c__Caudoviricetes;o__Unclassified;f__Unclassified	virulent	0
	contig_1456	8474	12	0	0	Not-determined	NA	NA	0				d__Viruses;p__Uroviricota;c__Caudoviricetes;o__Unclassified;f__Unclassified	virulent	0
	contig_1457	11018	10	1	1	Low-quality	17.67	HMM-based (lower-bound)	0				d__Viruses;p__Uroviricota;c__Caudoviricetes;o__Unclassified;f__Unclassified	virulent	0
	contig_1458	10154	15	2	0	Low-quality	10.97	HMM-based (lower-bound)	0	0.993	dsDNAphage	2	d__Viruses;p__Uroviricota;c__Caudoviricetes;o__Unclassified;f__Unclassified	virulent	0
	contig_1459	6503	5	0	0	Not-determined	NA	NA	0	0.593	dsDNAphage	0	d__Viruses;p__Unclassified;c__Unclassified;o__Unclassified;f__Unclassified	virulent	0
	contig_1461	9294	14	8	0	Low-quality	19.89	AAI-based (medium-confidence)	0	0.993	dsDNAphage	4	d__Viruses;p__Uroviricota;c__Caudoviricetes;o__Unclassified;f__Unclassified	virulent	0	8608-8752
	contig_1462	9864	9	1	2	Low-quality	5.76	HMM-based (lower-bound)	0				d__Viruses;p__Uroviricota;c__Caudoviricetes;o__Unclassified;f__Unclassified	virulent	1
	contig_1463	8613	12	1	0	Low-quality	2.4	HMM-based (lower-bound)	0	0.733	dsDNAphage	0	d__Viruses;p__Uroviricota;c__Caudoviricetes;o__Unclassified;f__Herelleviridae	virulent	0
	contig_1464	7264	12	0	0	Not-determined	NA	NA	0	0.58	dsDNAphage	0	d__Viruses;p__Unclassified;c__Unclassified;o__Unclassified;f__Unclassified	virulent	0	3203-3307
	contig_1465	5345	12	3	0	Low-quality	49.83	HMM-based (lower-bound)	0				d__Viruses;p__Artverviricota;c__Revtraviricetes;o__Ortervirales;f__Unclassified	none	0	706-823;835-1146;1155-1261;1320-1426;2133-2289
	contig_1467	5442	9	0	0	Not-determined	NA	NA	0				d__Viruses;p__Unclassified;c__Unclassified;o__Unclassified;f__Unclassified	virulent	0
	contig_1468	5001	7	0	0	Not-determined	NA	NA	0	0.553	dsDNAphage	0	d__Viruses;p__Uroviricota;c__Caudoviricetes;o__Unclassified;f__Peduoviridae	virulent	0
	contig_1470	5977	11	2	0	Low-quality	7.33	HMM-based (lower-bound)	0	0.887	dsDNAphage	0	d__Viruses;p__Uroviricota;c__Caudoviricetes;o__Unclassified;f__Unclassified	virulent	0		Ice68	Cytophagia	Hymenobacteraceae
	contig_1471	8211	8	0	0	Not-determined	NA	NA	0				d__Viruses;p__Uroviricota;c__Caudoviricetes;o__Unclassified;f__Unclassified	virulent	0
	contig_1472	5099	6	0	0	Not-determined	NA	NA	0				d__Viruses;p__Unclassified;c__Unclassified;o__Unclassified;f__Unclassified	none	0	2828-2955;3761-3907
	contig_1473	5672	14	1	0	Low-quality	2.4	HMM-based (lower-bound)	0	0.947	dsDNAphage	0	d__Viruses;p__Uroviricota;c__Caudoviricetes;o__Unclassified;f__Kleczkowskaviridae	virulent	0
	contig_1474	16070	21	8	0	Low-quality	45.64	AAI-based (medium-confidence)	0	1	dsDNAphage	3	d__Viruses;p__Uroviricota;c__Caudoviricetes;o__Unclassified;f__Casjensviridae	virulent	0
	contig_1475	9374	18	2	1	Low-quality	11.1	AAI-based (medium-confidence)	0	0.993	dsDNAphage	1	d__Viruses;p__Uroviricota;c__Caudoviricetes;o__Unclassified;f__Unclassified	virulent	2
	contig_1476	14208	30	1	3	Low-quality	8.5	HMM-based (lower-bound)	0	0.987	dsDNAphage	1	d__Viruses;p__Uroviricota;c__Caudoviricetes;o__Unclassified;f__Unclassified	virulent	0
	contig_1477	6392	13	0	0	Not-determined	NA	NA	0	0.573	dsDNAphage	0	d__Viruses;p__Uroviricota;c__Caudoviricetes;o__Unclassified;f__Unclassified	none	0	5500-5695;5716-6246
	contig_1479	12987	18	0	0	Not-determined	NA	NA	0				d__Viruses;p__Unclassified;c__Unclassified;o__Unclassified;f__Unclassified	temperate	0		Ice1	Cyanophyceae	Leptolyngbyaceae
	contig_1481	10169	10	1	0	Low-quality	9.11	HMM-based (lower-bound)	0	0.633	dsDNAphage	0	d__Viruses;p__Uroviricota;c__Caudoviricetes;o__Unclassified;f__Schitoviridae	virulent	0
	contig_1482	6936	12	0	0	Not-determined	NA	NA	0	0.767	dsDNAphage	1	d__Viruses;p__Uroviricota;c__Caudoviricetes;o__Unclassified;f__Unclassified	virulent	0
	contig_1483	6359	7	0	0	Not-determined	NA	NA	0				d__Viruses;p__Unclassified;c__Unclassified;o__Unclassified;f__Unclassified	none	0	1-450;473-1398;1425-3106;3114-4470;4517-4729;4787-5088;5138-5548;5572-6222
	contig_1484	11998	6	0	0	Not-determined	NA	NA	0				d__Viruses;p__Unclassified;c__Unclassified;o__Unclassified;f__Unclassified	virulent	0
	contig_1485	6192	12	0	0	Not-determined	NA	NA	0	0.967	dsDNAphage	0	d__Viruses;p__Hofneiviricota;c__Faserviricetes;o__Tubulavirales;f__Inoviridae	virulent	0
	contig_1486	12921	20	2	0	High-quality	100	HMM-based (lower-bound)	0				d__Viruses;p__Artverviricota;c__Revtraviricetes;o__Ortervirales;f__Caulimoviridae	none	0	3048-3196;4411-4512;8817-8954;10669-10790;11020-11940;12060-12345;12621-12921
	contig_1487	13253	19	1	0	Low-quality	8.15	HMM-based (lower-bound)	0	0.567	dsDNAphage	0	d__Viruses;p__Unclassified;c__Unclassified;o__Unclassified;f__Unclassified	virulent	0
	contig_1488	5155	11	3	0	Low-quality	48.06	HMM-based (lower-bound)	0				d__Viruses;p__Artverviricota;c__Revtraviricetes;o__Ortervirales;f__Caulimoviridae	none	0	273-377;602-722;1025-1166;1344-1500;1884-2000;2378-2576;2582-2833;2845-4073
	contig_1489	7674	6	0	0	Not-determined	NA	NA	0	0.54	dsDNAphage	0	d__Viruses;p__Unclassified;c__Unclassified;o__Unclassified;f__Unclassified	virulent	0
	contig_1490	5297	6	0	0	Not-determined	NA	NA	0				d__Viruses;p__Uroviricota;c__Caudoviricetes;o__Unclassified;f__Unclassified	virulent	0
	contig_1491	17772	14	9	0	Low-quality	41.4	AAI-based (medium-confidence)	0	1	dsDNAphage	5	d__Viruses;p__Uroviricota;c__Caudoviricetes;o__Unclassified;f__Unclassified	virulent	0
	contig_1492	12670	25	0	0	Not-determined	NA	NA	0	0.927	dsDNAphage	0	d__Viruses;p__Uroviricota;c__Caudoviricetes;o__Unclassified;f__Unclassified	virulent	0
	contig_1493	6305	7	0	0	Not-determined	NA	NA	0	0.733	dsDNAphage	0	d__Viruses;p__Unclassified;c__Naldaviricetes;o__Lefavirales;f__Baculoviridae	virulent	0
	contig_1498	7329	12	0	0	Not-determined	NA	NA	0	0.907	dsDNAphage	0	d__Viruses;p__Uroviricota;c__Caudoviricetes;o__Unclassified;f__Kyanoviridae	virulent	0
	contig_1499	7134	14	0	0	Not-determined	NA	NA	0				d__Viruses;p__Uroviricota;c__Caudoviricetes;o__Unclassified;f__Unclassified	temperate	0		Ice17	Unknown	Unknown
	contig_1500	26962	17	2	4	Low-quality	14.62	HMM-based (lower-bound)	0				d__Viruses;p__Unclassified;c__Unclassified;o__Unclassified;f__Unclassified	virulent	0		Ice86	Chitinophagia	Chitinophagaceae
	contig_1501	8820	13	0	0	Not-determined	NA	NA	0				d__Viruses;p__Uroviricota;c__Caudoviricetes;o__Unclassified;f__Unclassified	temperate	0
	contig_1502	6550	7	3	0	Low-quality	3.46	HMM-based (lower-bound)	0				d__Viruses;p__Unclassified;c__Unclassified;o__Unclassified;f__Unclassified	virulent	0
	contig_1503	6172	4	0	0	Not-determined	NA	NA	0				d__Viruses;p__Nucleocytoviricota;c__Unclassified;o__Unclassified;f__Unclassified	virulent	0	1-270;5811-6172
	contig_1504	19241	12	0	3	Not-determined	NA	NA	0	0.767	dsDNAphage	3	d__Viruses;p__Unclassified;c__Unclassified;o__Unclassified;f__Unclassified	virulent	1
	contig_1508	16035	11	0	0	Low-quality	6	AAI-based (medium-confidence)	0				d__Viruses;p__Unclassified;c__Unclassified;o__Unclassified;f__Unclassified	virulent	0
	contig_1509	6973	11	0	0	Low-quality	15.05	AAI-based (medium-confidence)	0				d__Viruses;p__Uroviricota;c__Caudoviricetes;o__Unclassified;f__Unclassified	none	1
	contig_1511	8623	11	2	0	Medium-quality	80.39	HMM-based (lower-bound)	0				d__Viruses;p__Artverviricota;c__Revtraviricetes;o__Ortervirales;f__Caulimoviridae	none	0	629-935;1054-1174;1502-1825;1827-1961;2874-2982;3501-3658;3733-4071;4112-4268;4377-4515;4759-5013;5020-5717;5769-5957;6034-6352;6468-6764;7039-7183;7259-8041;8066-8269;8301-8437
	contig_1512	5425	6	0	0	Low-quality	6.99	AAI-based (high-confidence)	0	0.887	dsDNAphage	0	d__Viruses;p__Uroviricota;c__Caudoviricetes;o__Unclassified;f__Unclassified	virulent	1
	contig_1513	6138	5	0	0	Low-quality	4.36	AAI-based (medium-confidence)	0				d__Viruses;p__Unclassified;c__Unclassified;o__Unclassified;f__Unclassified	none	0
	contig_1514	9243	9	3	0	Low-quality	18.64	AAI-based (medium-confidence)	0	0.98	dsDNAphage	3	d__Viruses;p__Uroviricota;c__Caudoviricetes;o__Unclassified;f__Chaseviridae	virulent	0
	contig_1515	5673	7	0	0	Not-determined	NA	NA	0				d__Viruses;p__Unclassified;c__Unclassified;o__Unclassified;f__Unclassified	virulent	0	3296-3397		Cytophagia	Hymenobacteraceae
	contig_1516	78296	97	4	2	Medium-quality	65.44	HMM-based (lower-bound)	0	0.953	dsDNAphage	3	d__Viruses;p__Uroviricota;c__Caudoviricetes;o__Unclassified;f__Kyanoviridae	temperate	1
	contig_1518	7261	7	1	1	Low-quality	2.53	HMM-based (lower-bound)	41.28	0.6	dsDNAphage	0	d__Viruses;p__Uroviricota;c__Caudoviricetes;o__Unclassified;f__Unclassified	temperate	0	7145-7261		Actinomycetes	Microbacteriaceae
	contig_1519	5801	7	1	1	Low-quality	2.28	HMM-based (lower-bound)	21.31				d__Viruses;p__Unclassified;c__Unclassified;o__Unclassified;f__Unclassified	virulent	0			Armatimonadia	Armatimonadaceae
	contig_1520	5045	4	0	0	Not-determined	NA	NA	0	0.92	dsDNAphage	1	d__Viruses;p__Uroviricota;c__Caudoviricetes;o__Unclassified;f__Unclassified	virulent	0
	contig_1521	11503	16	5	0	Low-quality	17.97	HMM-based (lower-bound)	0	0.98	dsDNAphage	1	d__Viruses;p__Uroviricota;c__Caudoviricetes;o__Unclassified;f__Unclassified	virulent	0		Ice71
	contig_1522	5623	5	0	0	Not-determined	NA	NA	0	0.607	dsDNAphage	0	d__Viruses;p__Uroviricota;c__Caudoviricetes;o__Unclassified;f__Unclassified	virulent	0
	contig_1523	5557	13	0	0	Not-determined	NA	NA	0				d__Viruses;p__Uroviricota;c__Caudoviricetes;o__Unclassified;f__Unclassified	virulent	0
	contig_1524	16069	16	1	1	Low-quality	24.31	HMM-based (lower-bound)	0				d__Viruses;p__Uroviricota;c__Caudoviricetes;o__Unclassified;f__Casjensviridae	temperate	0
	contig_1526	5932	6	0	0	Not-determined	NA	NA	0				d__Viruses;p__Unclassified;c__Unclassified;o__Unclassified;f__Unclassified	virulent	0	1426-1527;2277-2389;4901-5042;5315-5466
	contig_1527	7796	8	0	0	Not-determined	NA	NA	0	0.66	dsDNAphage	1	d__Viruses;p__Uroviricota;c__Caudoviricetes;o__Unclassified;f__Kyanoviridae	virulent	0
	contig_1528	7814	11	0	0	Not-determined	NA	NA	0	0.933	dsDNAphage	0	d__Viruses;p__Unclassified;c__Unclassified;o__Unclassified;f__Unclassified	virulent	1
	contig_1529	8421	15	0	0	Not-determined	NA	NA	0				d__Viruses;p__Uroviricota;c__Caudoviricetes;o__Unclassified;f__Unclassified	virulent	0
	contig_1530	8392	15	2	0	Medium-quality	78.24	HMM-based (lower-bound)	0				d__Viruses;p__Artverviricota;c__Revtraviricetes;o__Ortervirales;f__Caulimoviridae	none	0	2956-3162;4265-4415;4498-4626;4728-4948;5047-5169;5194-5511;5586-5773;5801-5961;7839-7956
	contig_1531	14895	20	7	0	Low-quality	30.79	AAI-based (medium-confidence)	0	1	dsDNAphage	5	d__Viruses;p__Uroviricota;c__Caudoviricetes;o__Unclassified;f__Unclassified	virulent	0	2753-2860
	contig_1533	8951	6	0	0	Low-quality	4.62	AAI-based (high-confidence)	0				d__Viruses;p__Unclassified;c__Unclassified;o__Unclassified;f__Unclassified	virulent	0	8656-8764
	contig_1534	13388	19	0	0	Not-determined	NA	NA	0				d__Viruses;p__Unclassified;c__Unclassified;o__Unclassified;f__Unclassified	virulent	0	4106-4251;7103-7409;7539-7834;7847-8012;8051-8168;8189-8380;8405-8627;8687-8817;9886-9990;11506-11714;11738-11998;12135-12450;12561-13388
	contig_1535	27965	52	5	0	Low-quality	29.62	AAI-based (medium-confidence)	0	0.96	dsDNAphage	2	d__Viruses;p__Uroviricota;c__Caudoviricetes;o__Unclassified;f__Unclassified	virulent	0			Actinomycetes	Mycobacteriaceae
	contig_1537	8522	9	0	0	Not-determined	NA	NA	0				d__Viruses;p__Uroviricota;c__Caudoviricetes;o__Unclassified;f__Unclassified	none	0			Actinomycetes	Mycobacteriaceae
	contig_1538	16693	23	0	0	Not-determined	NA	NA	0				d__Viruses;p__Uroviricota;c__Caudoviricetes;o__Unclassified;f__Unclassified	virulent	1
	contig_1539	30762	21	5	0	Low-quality	9.54	AAI-based (medium-confidence)	0	1	dsDNAphage	3	d__Viruses;p__Uroviricota;c__Caudoviricetes;o__Unclassified;f__Kyanoviridae	virulent	1
	contig_1541	6938	11	1	0	Medium-quality	64.68	HMM-based (lower-bound)	0				d__Viruses;p__Artverviricota;c__Revtraviricetes;o__Ortervirales;f__Caulimoviridae	virulent	0	387-553;1086-1202;1623-1813;1914-2119;2366-2488;2971-3090;3120-3233;3436-3562;3937-4067;4105-4252;4863-5008;5231-5430;5481-5607;6321-6532;6651-6894
	contig_1542	11899	15	1	0	High-quality	100	HMM-based (lower-bound)	0				d__Viruses;p__Artverviricota;c__Revtraviricetes;o__Ortervirales;f__Caulimoviridae	none	0	10937-11163;11209-11412;11420-11899
	contig_1544	8224	13	3	0	High-quality	100	AAI-based (medium-confidence)	0				d__Viruses;p__Artverviricota;c__Revtraviricetes;o__Ortervirales;f__Caulimoviridae	none	0	2421-2538;2805-2954;3147-3315;3459-3558;3706-3931;4017-4119;4158-4416;7253-8224
	contig_1545	12871	16	2	0	Low-quality	13.34	HMM-based (lower-bound)	0	0.66	dsDNAphage	0	d__Viruses;p__Uroviricota;c__Caudoviricetes;o__Unclassified;f__Unclassified	temperate	0			Actinomycetes	Microbacteriaceae
	contig_1546	5449	6	0	0	Low-quality	2.29	AAI-based (medium-confidence)	0	0.887	dsDNAphage	0	d__Viruses;p__Uroviricota;c__Caudoviricetes;o__Unclassified;f__Unclassified	virulent	0	3009-3409;4388-4501
	contig_1548	7226	12	0	0	Not-determined	NA	NA	0				d__Viruses;p__Unclassified;c__Unclassified;o__Unclassified;f__Unclassified	virulent	0
	contig_1549	5146	5	2	0	Low-quality	2.7	HMM-based (lower-bound)	0	0.767	dsDNAphage	0	d__Viruses;p__Uroviricota;c__Caudoviricetes;o__Unclassified;f__Demerecviridae	virulent	0
	contig_1550	61165	81	4	7	Low-quality	43.96	HMM-based (lower-bound)	0				d__Viruses;p__Unclassified;c__Unclassified;o__Unclassified;f__Unclassified	virulent	0		Ice14	Betaproteobacteria	Usitatibacteraceae
	contig_1552	6347	9	4	0	Low-quality	14.41	AAI-based (medium-confidence)	0	1	dsDNAphage	1	d__Viruses;p__Uroviricota;c__Caudoviricetes;o__Unclassified;f__Unclassified	virulent	0
	contig_1553	20039	32	5	1	Low-quality	16.63	AAI-based (medium-confidence)	0	0.993	dsDNAphage	0	d__Viruses;p__Uroviricota;c__Caudoviricetes;o__Unclassified;f__Unclassified	virulent	0
	contig_1554	5174	8	0	0	Low-quality	6.17	AAI-based (medium-confidence)	0				d__Viruses;p__Unclassified;c__Unclassified;o__Unclassified;f__Unclassified	virulent	0
	contig_1555	6250	8	0	0	Low-quality	11.46	AAI-based (medium-confidence)	0				d__Viruses;p__Uroviricota;c__Caudoviricetes;o__Unclassified;f__Unclassified	none	0	142-6083	Ice60	Deinococci	Deinococcaceae
	contig_1556	9215	5	0	0	Not-determined	NA	NA	0				d__Viruses;p__Uroviricota;c__Caudoviricetes;o__Unclassified;f__Unclassified	virulent	0	146-315;543-651;738-1663;1667-2926;3004-4250;4266-4761;4876-5229;5363-5522;5856-6016;6044-6551;6602-6735;6765-7015;7019-7126;7234-8040;8062-8317	Ice47	Actinomycetes	Mycobacteriaceae
	contig_1557	11224	12	2	0	Low-quality	6.17	HMM-based (lower-bound)	0				d__Viruses;p__Uroviricota;c__Caudoviricetes;o__Unclassified;f__Unclassified	virulent	0		Ice60
	contig_1558	7267	7	2	0	Medium-quality	67.75	HMM-based (lower-bound)	0				d__Viruses;p__Artverviricota;c__Revtraviricetes;o__Ortervirales;f__Unclassified	none	0	1952-2116;3965-4071;4364-4502;5124-5265;5365-5483
	contig_1560	5346	4	0	0	Low-quality	3.63	AAI-based (medium-confidence)	0				d__Viruses;p__Unclassified;c__Unclassified;o__Unclassified;f__Unclassified	virulent	0	380-5246
	contig_1561	6941	7	2	0	Low-quality	13.38	AAI-based (medium-confidence)	0	0.793	dsDNAphage	1	d__Viruses;p__Uroviricota;c__Caudoviricetes;o__Unclassified;f__Unclassified	virulent	0
	contig_1562	8188	10	3	0	Medium-quality	76.34	HMM-based (lower-bound)	0				d__Viruses;p__Artverviricota;c__Revtraviricetes;o__Ortervirales;f__Unclassified	none	0
	contig_1565	10000	16	2	0	Low-quality	20.48	HMM-based (lower-bound)	0	1	dsDNAphage	1	d__Viruses;p__Unclassified;c__Unclassified;o__Unclassified;f__Unclassified	temperate	0
	contig_1566	5001	6	1	0	Low-quality	2.69	HMM-based (lower-bound)	0	0.853	dsDNAphage	0	d__Viruses;p__Uroviricota;c__Caudoviricetes;o__Unclassified;f__Unclassified	virulent	0	2098-2274
	contig_1567	7293	17	1	0	Low-quality	4.63	HMM-based (lower-bound)	0	0.86	dsDNAphage	0	d__Viruses;p__Uroviricota;c__Caudoviricetes;o__Unclassified;f__Unclassified	virulent	1
	contig_1568	11006	16	0	0	Not-determined	NA	NA	0				d__Viruses;p__Unclassified;c__Unclassified;o__Unclassified;f__Unclassified	virulent	0	10905-11006
	contig_1569	7424	13	2	0	Low-quality	14.34	AAI-based (medium-confidence)	0	0.993	dsDNAphage	2	d__Viruses;p__Uroviricota;c__Caudoviricetes;o__Unclassified;f__Herelleviridae	virulent	0
	contig_1570	9265	12	0	0	Not-determined	NA	NA	0	0.947	dsDNAphage	1	d__Viruses;p__Uroviricota;c__Caudoviricetes;o__Unclassified;f__Unclassified	virulent	0
	contig_1571	5147	6	0	0	Low-quality	7.25	AAI-based (medium-confidence)	0				d__Viruses;p__Uroviricota;c__Caudoviricetes;o__Unclassified;f__Unclassified	virulent	1	243-4461;4628-4762	Ice41
	contig_1572	5684	8	0	0	Not-determined	NA	NA	0	0.533	dsDNAphage	0	d__Viruses;p__Uroviricota;c__Caudoviricetes;o__Unclassified;f__Unclassified	virulent	0	1-2284;2300-2437;2482-3920;3927-4049;4073-4776;4815-5433
	contig_1573	28006	35	17	0	Low-quality	47.18	AAI-based (high-confidence)	0	0.993	dsDNAphage	7	d__Viruses;p__Uroviricota;c__Caudoviricetes;o__Unclassified;f__Unclassified	virulent	0			Betaproteobacteria	Comamonadaceae
	contig_1574	11616	8	0	0	Not-determined	NA	NA	0				d__Viruses;p__Unclassified;c__Unclassified;o__Unclassified;f__Unclassified	virulent	0
	contig_1575	6610	5	0	0	Not-determined	NA	NA	0				d__Viruses;p__Nucleocytoviricota;c__Megaviricetes;o__Imitervirales;f__Mimiviridae	virulent	0
	contig_1576	5054	9	1	1	Low-quality	47.12	HMM-based (lower-bound)	0				d__Viruses;p__Artverviricota;c__Revtraviricetes;o__Ortervirales;f__Caulimoviridae	none	0	678-824;1194-1314;1373-1501;1558-1832;1859-3175;3235-3410;3512-3667;3705-4022;4034-4174;4178-5054
	contig_1577	7119	12	0	0	Not-determined	NA	NA	0				d__Viruses;p__Unclassified;c__Unclassified;o__Unclassified;f__Unclassified	virulent	0
	contig_1578	6087	6	3	0	Low-quality	10.11	AAI-based (medium-confidence)	0	1	dsDNAphage	1	d__Viruses;p__Uroviricota;c__Caudoviricetes;o__Unclassified;f__Demerecviridae	virulent	0	1-485;487-813;841-989
	contig_1579	6210	16	2	0	Low-quality	3.33	HMM-based (lower-bound)	0	0.973	dsDNAphage	0	d__Viruses;p__Uroviricota;c__Caudoviricetes;o__Unclassified;f__Unclassified	virulent	1
	contig_1580	21915	7	0	0	Not-determined	NA	NA	0				d__Viruses;p__Nucleocytoviricota;c__Megaviricetes;o__Imitervirales;f__Mimiviridae	virulent	0	21608-21893
	contig_1581	5350	10	2	0	Low-quality	2.66	HMM-based (lower-bound)	0	0.993	dsDNAphage	0	d__Viruses;p__Uroviricota;c__Caudoviricetes;o__Unclassified;f__Unclassified	virulent	1
	contig_1582	5428	7	2	0	Low-quality	2.92	HMM-based (lower-bound)	0	0.673	dsDNAphage	0	d__Viruses;p__Uroviricota;c__Caudoviricetes;o__Unclassified;f__Unclassified	virulent	2
	contig_1583	5337	7	1	2	Low-quality	4.24	HMM-based (lower-bound)	0				d__Viruses;p__Uroviricota;c__Caudoviricetes;o__Unclassified;f__Unclassified	virulent	0
	contig_1584	5286	4	2	0	Low-quality	49.28	HMM-based (lower-bound)	0				d__Viruses;p__Artverviricota;c__Revtraviricetes;o__Ortervirales;f__Caulimoviridae	none	0
	contig_1585	7385	12	2	0	Low-quality	4.52	HMM-based (lower-bound)	0	0.727	dsDNAphage	0	d__Viruses;p__Uroviricota;c__Caudoviricetes;o__Unclassified;f__Unclassified	virulent	0
	contig_1586	6521	9	0	0	Not-determined	NA	NA	0	0.6	dsDNAphage	0	d__Viruses;p__Uroviricota;c__Caudoviricetes;o__Unclassified;f__Unclassified	temperate	0		Ice13	Actinomycetes	Dermatophilaceae
	contig_1587	5945	10	0	0	Not-determined	NA	NA	0				d__Viruses;p__Uroviricota;c__Caudoviricetes;o__Unclassified;f__Duneviridae	virulent	1
	contig_1588	6963	9	1	1	Low-quality	5.51	AAI-based (medium-confidence)	50.08	0.68	dsDNAphage	1	d__Viruses;p__Uroviricota;c__Caudoviricetes;o__Unclassified;f__Straboviridae	virulent	0			Actinomycetes	Mycobacteriaceae
	contig_1589	18243	11	3	0	Low-quality	9.5	HMM-based (lower-bound)	0	1	dsDNAphage	3	d__Viruses;p__Uroviricota;c__Caudoviricetes;o__Crassvirales;f__Unclassified	virulent	0
	contig_1591	9151	4	0	0	Not-determined	NA	NA	0	0.987	dsDNAphage	2	d__Viruses;p__Uroviricota;c__Caudoviricetes;o__Unclassified;f__Unclassified	virulent	0
	contig_1592	5279	7	2	0	Low-quality	6.91	HMM-based (lower-bound)	0	0.993	dsDNAphage	2	d__Viruses;p__Uroviricota;c__Caudoviricetes;o__Unclassified;f__Zierdtviridae	none	0
	contig_1593	8054	7	1	0	Medium-quality	75.09	HMM-based (lower-bound)	0				d__Viruses;p__Artverviricota;c__Revtraviricetes;o__Ortervirales;f__Unclassified	none	1	1-669;756-1193;1218-1500;1545-2666;3500-3985;4054-4243;4283-4456;4770-4969;4996-5308;5342-5451;5935-6149;6254-6478;6751-6885;7145-7364
	contig_1594	10619	16	1	1	Low-quality	11.78	HMM-based (lower-bound)	0				d__Viruses;p__Uroviricota;c__Caudoviricetes;o__Unclassified;f__Unclassified	none	0			Alphaproteobacteria;Alphaproteobacteria	Beijerinckiaceae;Beijerinckiaceae
	contig_1595	6568	12	1	0	Low-quality	7.44	AAI-based (medium-confidence)	0				d__Viruses;p__Uroviricota;c__Caudoviricetes;o__Unclassified;f__Unclassified	virulent	0
	contig_1596	7343	8	1	0	Low-quality	17.16	AAI-based (medium-confidence)	0	0.967	dsDNAphage	1	d__Viruses;p__Uroviricota;c__Caudoviricetes;o__Unclassified;f__Unclassified	virulent	0	6248-6382
	contig_1597	9161	12	3	1	Low-quality	22.68	AAI-based (medium-confidence)	0	0.993	dsDNAphage	2	d__Viruses;p__Uroviricota;c__Caudoviricetes;o__Unclassified;f__Demerecviridae	virulent	0	6842-7625;7730-9096
	contig_1598	6693	14	0	0	Not-determined	NA	NA	0	0.987	dsDNAphage	1	d__Viruses;p__Uroviricota;c__Caudoviricetes;o__Unclassified;f__Unclassified	virulent	0
	contig_1599	5404	7	0	0	Not-determined	NA	NA	0				d__Viruses;p__Unclassified;c__Unclassified;o__Unclassified;f__Unclassified	virulent	0
	contig_1600	6631	4	0	0	Not-determined	NA	NA	0				d__Viruses;p__Unclassified;c__Unclassified;o__Unclassified;f__Unclassified	virulent	0	401-777
	contig_1601	7203	10	1	0	Low-quality	8.52	AAI-based (medium-confidence)	0	0.907	dsDNAphage	0	d__Viruses;p__Uroviricota;c__Caudoviricetes;o__Unclassified;f__Unclassified	virulent	2
	contig_1602	11050	15	0	0	Not-determined	NA	NA	0				d__Viruses;p__Unclassified;c__Unclassified;o__Unclassified;f__Unclassified	virulent	0	2577-2677;2822-3133;4105-4443;4446-4633;7196-7360;7452-7568;7726-7851;8046-8169;8822-8927;9254-9361;9518-9646;10676-11050
	contig_1604	13541	29	7	0	Low-quality	13.12	HMM-based (lower-bound)	0	0.973	dsDNAphage	0	d__Viruses;p__Uroviricota;c__Caudoviricetes;o__Crassvirales;f__Unclassified	none	0
	contig_1605	5630	11	1	0	Low-quality	8.56	HMM-based (lower-bound)	0	0.773	dsDNAphage	0	d__Viruses;p__Uroviricota;c__Caudoviricetes;o__Unclassified;f__Winoviridae	virulent	0
	contig_1606	12856	30	2	0	Low-quality	6.52	HMM-based (lower-bound)	0	0.993	dsDNAphage	1	d__Viruses;p__Uroviricota;c__Caudoviricetes;o__Unclassified;f__Kleczkowskaviridae	virulent	0
	contig_1607	8947	13	0	0	Not-determined	NA	NA	0				d__Viruses;p__Unclassified;c__Unclassified;o__Unclassified;f__Unclassified	virulent	0
	contig_1608	5021	6	3	0	Low-quality	4.54	HMM-based (lower-bound)	0	1	dsDNAphage	1	d__Viruses;p__Nucleocytoviricota;c__Megaviricetes;o__Algavirales;f__Phycodnaviridae	virulent	0	43-174;213-930
	contig_1609	10920	21	6	0	Low-quality	22.11	AAI-based (medium-confidence)	0	0.993	dsDNAphage	1	d__Viruses;p__Uroviricota;c__Caudoviricetes;o__Unclassified;f__Unclassified	virulent	0
	contig_1610	6702	8	0	0	Low-quality	11.09	AAI-based (medium-confidence)	0	0.833	ssDNA	0	d__Viruses;p__Uroviricota;c__Caudoviricetes;o__Unclassified;f__Unclassified	virulent	1
	contig_1611	9585	16	0	0	Not-determined	NA	NA	0				d__Viruses;p__Unclassified;c__Unclassified;o__Unclassified;f__Unclassified	virulent	0
	contig_1612	6925	10	1	0	Medium-quality	64.56	HMM-based (lower-bound)	0				d__Viruses;p__Artverviricota;c__Revtraviricetes;o__Ortervirales;f__Caulimoviridae	none	0	873-986;2424-2556;2779-2930;2958-3058;3125-3352
	contig_1613	15542	19	1	0	Low-quality	25.52	AAI-based (medium-confidence)	0	0.973	dsDNAphage	2	d__Viruses;p__Uroviricota;c__Caudoviricetes;o__Crassvirales;f__Unclassified	virulent	0			Actinomycetes	Mycobacteriaceae
	contig_1614	5619	8	2	0	Low-quality	13.27	AAI-based (high-confidence)	0	0.993	dsDNAphage	2	d__Viruses;p__Uroviricota;c__Caudoviricetes;o__Unclassified;f__Grimontviridae	virulent	0	3875-4152;4356-4672;4692-4935;4937-5296
	contig_1615	19689	20	1	0	Low-quality	29.76	AAI-based (medium-confidence)	0	0.993	dsDNAphage	3	d__Viruses;p__Uroviricota;c__Caudoviricetes;o__Unclassified;f__Unclassified	virulent	0	443-543;1104-1204;1515-1741;2228-2378;2480-2597;2814-2944;3313-3415;4372-4478;4815-5005;5419-5529;5534-5703;5736-5933;6237-6471;6818-6939;8078-8200;8354-8461;8720-8903;9445-9671;9699-10050;10612-10718;11733-11850;12526-12780;12802-12919;12990-13190;14041-14253;14308-14420;14959-15325;15408-15661;16030-16196;16414-16609;17104-17221;17637-17952;18794-18899;19021-19122;19224-19452	Ice60	Deinococci	Deinococcaceae
	contig_1616	12920	18	7	0	Low-quality	29.8	AAI-based (medium-confidence)	0	0.993	dsDNAphage	3	d__Viruses;p__Uroviricota;c__Caudoviricetes;o__Kirjokansivirales;f__Unclassified	virulent	0
	contig_1618	5772	9	0	0	Not-determined	NA	NA	0				d__Viruses;p__Unclassified;c__Unclassified;o__Unclassified;f__Unclassified	virulent	0
	contig_1619	10451	9	0	0	Low-quality	16.51	AAI-based (medium-confidence)	0				d__Viruses;p__Uroviricota;c__Caudoviricetes;o__Unclassified;f__Unclassified	none	0		Ice75;Ice52	Cytophagia	Hymenobacteraceae
	contig_1620	5020	9	5	0	Low-quality	8.47	AAI-based (medium-confidence)	0	0.993	dsDNAphage	2	d__Viruses;p__Uroviricota;c__Caudoviricetes;o__Unclassified;f__Chaseviridae	virulent	0
	contig_1621	5015	9	2	0	Low-quality	2.88	HMM-based (lower-bound)	0	0.913	dsDNAphage	0	d__Viruses;p__Uroviricota;c__Caudoviricetes;o__Unclassified;f__Unclassified	virulent	1	104-467;469-575;610-723;1322-1477
	contig_1623	6316	8	0	0	Not-determined	NA	NA	0				d__Viruses;p__Unclassified;c__Unclassified;o__Unclassified;f__Unclassified	virulent	0
	contig_1625	5454	9	0	0	Not-determined	NA	NA	0				d__Viruses;p__Uroviricota;c__Caudoviricetes;o__Unclassified;f__Peduoviridae	virulent	0			Actinomycetes ;Actinomycetes ;Actinomycetes	Microbacteriaceae;Microbacteriaceae;Microbacteriaceae
	contig_1626	8420	12	0	0	Not-determined	NA	NA	0	0.633	dsDNAphage	0	d__Viruses;p__Uroviricota;c__Caudoviricetes;o__Unclassified;f__Unclassified	none	0	127-1306;1309-2046;2082-3595;3646-7334;7356-8317
	contig_1627	10634	7	1	0	Low-quality	16.17	HMM-based (lower-bound)	0	0.547	dsDNAphage	0	d__Viruses;p__Uroviricota;c__Caudoviricetes;o__Unclassified;f__Herelleviridae	virulent	0			Cytophagia	Hymenobacteraceae
	contig_1628	6462	10	1	0	Medium-quality	60.25	HMM-based (lower-bound)	0				d__Viruses;p__Artverviricota;c__Revtraviricetes;o__Ortervirales;f__Caulimoviridae	virulent	0	1-879;900-2648;2685-3607;4804-4966;5158-5286;5606-5777;5827-6280
	contig_1629	9544	13	0	0	Not-determined	NA	NA	0				d__Viruses;p__Uroviricota;c__Caudoviricetes;o__Unclassified;f__Unclassified	virulent	0
	contig_1630	22881	28	8	0	Low-quality	45.1	AAI-based (medium-confidence)	0	1	dsDNAphage	6	d__Viruses;p__Uroviricota;c__Caudoviricetes;o__Unclassified;f__Unclassified	virulent	0		Ice47	Alphaproteobacteria	Acetobacteraceae
	contig_1632	5142	6	1	0	Low-quality	9.91	AAI-based (medium-confidence)	0	0.94	dsDNAphage	1	d__Viruses;p__Uroviricota;c__Caudoviricetes;o__Thumleimavirales;f__Unclassified	virulent	0	4481-4592
	contig_1633	11797	18	1	0	Low-quality	4.22	HMM-based (lower-bound)	0	0.973	dsDNAphage	0	d__Viruses;p__Uroviricota;c__Caudoviricetes;o__Unclassified;f__Unclassified	virulent	1
	contig_1634	7223	8	0	0	Not-determined	NA	NA	0	0.567	dsDNAphage	2	d__Viruses;p__Uroviricota;c__Caudoviricetes;o__Unclassified;f__Unclassified	virulent	0
	contig_1635	5718	6	0	0	Not-determined	NA	NA	0				d__Viruses;p__Unclassified;c__Unclassified;o__Unclassified;f__Unclassified	temperate	0
	contig_1636	6080	7	0	0	Not-determined	NA	NA	0				d__Viruses;p__Artverviricota;c__Revtraviricetes;o__Ortervirales;f__Retroviridae	temperate	0	1757-1973;2040-2231;2257-2362;2398-2511;2720-2843;2875-3028;3533-3710;3820-4046;4195-4373;4464-4854;5070-5333;5442-5601;5814-6016	Ice52;Ice72	Cytophagia;Bacteroidia	Hymenobacteraceae;Bacteroidaceae
	contig_1637	8332	10	1	0	Medium-quality	77.68	HMM-based (lower-bound)	0				d__Viruses;p__Artverviricota;c__Revtraviricetes;o__Ortervirales;f__Caulimoviridae	virulent	0	993-1180
	contig_1638	6078	12	0	0	Low-quality	15.87	AAI-based (medium-confidence)	0	0.927	dsDNAphage	0	d__Viruses;p__Uroviricota;c__Caudoviricetes;o__Unclassified;f__Unclassified	virulent	0
	contig_1639	8068	17	4	0	Low-quality	22.21	AAI-based (medium-confidence)	0	0.967	dsDNAphage	0	d__Viruses;p__Uroviricota;c__Caudoviricetes;o__Unclassified;f__Unclassified	virulent	0	7724-7847
	contig_1640	6489	6	0	0	Not-determined	NA	NA	0	0.84	ssDNA	0	d__Viruses;p__Nucleocytoviricota;c__Megaviricetes;o__Algavirales;f__Phycodnaviridae	virulent	0	5610-5744;6016-6138
	contig_1641	10807	16	1	0	Low-quality	15.19	HMM-based (lower-bound)	0	0.993	dsDNAphage	1	d__Viruses;p__Uroviricota;c__Caudoviricetes;o__Unclassified;f__Unclassified	temperate	0			Actinomycetes	Mycobacteriaceae
	contig_1642	12801	13	0	0	Not-determined	NA	NA	0				d__Viruses;p__Uroviricota;c__Caudoviricetes;o__Unclassified;f__Unclassified	virulent	0	1-819;851-2586;2593-2787;2836-2966;2987-5883;5902-6160;6184-6348;6383-6757;6971-7071;7094-9858;11515-12414
	contig_1643	10493	14	2	0	High-quality	97.83	HMM-based (lower-bound)	0				d__Viruses;p__Artverviricota;c__Revtraviricetes;o__Ortervirales;f__Caulimoviridae	virulent	0	216-347;494-600
	contig_1644	5123	6	6	0	Low-quality	9.83	AAI-based (medium-confidence)	0	0.967	dsDNAphage	1	d__Viruses;p__Uroviricota;c__Caudoviricetes;o__Unclassified;f__Herelleviridae	virulent	0
	contig_1645	18748	24	2	0	Low-quality	16.4	HMM-based (lower-bound)	0	0.987	dsDNAphage	1	d__Viruses;p__Uroviricota;c__Caudoviricetes;o__Unclassified;f__Duneviridae	virulent	0		Ice72;Ice75	Cytophagia;Bacteroidia	Hymenobacteraceae;Bacteroidaceae
	contig_1646	5760	7	0	0	Not-determined	NA	NA	0	0.753	dsDNAphage	0	d__Viruses;p__Uroviricota;c__Caudoviricetes;o__Unclassified;f__Unclassified	virulent	0	1169-1284;1515-1643;1669-1808;2000-2109	Ice1	Cyanophyceae	Leptolyngbyaceae
	contig_1647	59200	62	21	0	Medium-quality	71.24	HMM-based (lower-bound)	0	0.98	dsDNAphage	7	d__Viruses;p__Uroviricota;c__Caudoviricetes;o__Unclassified;f__Unclassified	virulent	1
	contig_1648	11260	10	0	0	Not-determined	NA	NA	0				d__Viruses;p__Uroviricota;c__Caudoviricetes;o__Unclassified;f__Unclassified	virulent	0
	contig_1649	5003	7	1	1	Low-quality	3.04	HMM-based (lower-bound)	56.43				d__Viruses;p__Uroviricota;c__Caudoviricetes;o__Unclassified;f__Unclassified	virulent	0			Cytophagia	Hymenobacteraceae
	contig_1652	22209	25	0	0	Not-determined	NA	NA	0	0.713	dsDNAphage	0	d__Viruses;p__Uroviricota;c__Caudoviricetes;o__Unclassified;f__Unclassified	virulent	0
	contig_1653	6760	8	0	0	Not-determined	NA	NA	0				d__Viruses;p__Uroviricota;c__Caudoviricetes;o__Unclassified;f__Unclassified	virulent	0
	contig_1655	18433	8	0	0	Not-determined	NA	NA	0				d__Viruses;p__Unclassified;c__Unclassified;o__Unclassified;f__Unclassified	virulent	0
	contig_1656	6083	9	1	0	Low-quality	5.26	HMM-based (lower-bound)	0	0.993	dsDNAphage	1	d__Viruses;p__Unclassified;c__Unclassified;o__Unclassified;f__Unclassified	virulent	0
	contig_1657	5224	6	0	0	Not-determined	NA	NA	0				d__Viruses;p__Unclassified;c__Unclassified;o__Unclassified;f__Unclassified	temperate	0			Bacteroidia	Bacteroidaceae
	contig_1659	8774	13	2	0	Low-quality	7.12	HMM-based (lower-bound)	0				d__Viruses;p__Uroviricota;c__Caudoviricetes;o__Unclassified;f__Unclassified	virulent	0
	contig_1660	5823	11	2	0	Low-quality	11.56	HMM-based (lower-bound)	0	0.94	dsDNAphage	0	d__Viruses;p__Unclassified;c__Unclassified;o__Unclassified;f__Unclassified	virulent	0			Cytophagia	Hymenobacteraceae
	contig_1663	5410	4	0	0	Not-determined	NA	NA	0				d__Viruses;p__Uroviricota;c__Caudoviricetes;o__Unclassified;f__Unclassified	virulent	0
	contig_1664	5191	9	0	0	Not-determined	NA	NA	0				d__Viruses;p__Uroviricota;c__Caudoviricetes;o__Unclassified;f__Unclassified	virulent	0	1386-3116
	contig_1665	6574	10	6	0	Low-quality	11.12	AAI-based (medium-confidence)	0	0.907	dsDNAphage	0	d__Viruses;p__Uroviricota;c__Caudoviricetes;o__Unclassified;f__Casjensviridae	virulent	0
	contig_1666	5319	7	0	0	Not-determined	NA	NA	0				d__Viruses;p__Hofneiviricota;c__Faserviricetes;o__Tubulavirales;f__Inoviridae	virulent	0
	contig_1667	5905	11	0	0	Not-determined	NA	NA	0	0.84	dsDNAphage	0	d__Viruses;p__Uroviricota;c__Caudoviricetes;o__Unclassified;f__Unclassified	temperate	0
	contig_1668	6055	14	1	0	Low-quality	2.67	HMM-based (lower-bound)	0	0.927	dsDNAphage	1	d__Viruses;p__Unclassified;c__Unclassified;o__Unclassified;f__Unclassified	virulent	0
	contig_1669	55007	31	0	0	Not-determined	NA	NA	0				d__Viruses;p__Unclassified;c__Unclassified;o__Unclassified;f__Unclassified	virulent	0
	contig_1670	5903	9	3	0	Medium-quality	55.03	HMM-based (lower-bound)	0	0.64	dsDNAphage	0	d__Viruses;p__Artverviricota;c__Revtraviricetes;o__Ortervirales;f__Caulimoviridae	none	0	4992-5110
	contig_1671	12833	12	1	1	Low-quality	27.26	AAI-based (medium-confidence)	0				d__Viruses;p__Uroviricota;c__Caudoviricetes;o__Unclassified;f__Unclassified	temperate	0		Ice17	Unknown	Unknown
	contig_1672	16144	22	0	0	Not-determined	NA	NA	0				d__Viruses;p__Nucleocytoviricota;c__Megaviricetes;o__Algavirales;f__Phycodnaviridae	none	0	1634-1743;1858-2038;2088-2496;2840-2957;3022-3199;3439-3541;3694-3834;4021-4242;5705-5810;6205-6338;6358-6557;7168-7317;10101-10283;11218-11347;12508-12617;14095-14209;14386-14608;14856-15210;15422-15592;15644-15771;15784-16144
	contig_1673	6559	7	1	0	Low-quality	10.06	HMM-based (lower-bound)	0	0.887	dsDNAphage	1	d__Viruses;p__Uroviricota;c__Caudoviricetes;o__Unclassified;f__Duneviridae	virulent	0
	contig_1675	7531	9	1	3	Low-quality	4.65	AAI-based (medium-confidence)	65.81	0.8	dsDNAphage	1	d__Viruses;p__Uroviricota;c__Caudoviricetes;o__Unclassified;f__Unclassified	virulent	0
	contig_1676	7244	6	1	0	Low-quality	1.3	HMM-based (lower-bound)	0				d__Viruses;p__Unclassified;c__Unclassified;o__Unclassified;f__Unclassified	virulent	0
	contig_1678	12653	13	5	0	Low-quality	16.55	HMM-based (lower-bound)	0	0.993	dsDNAphage	4	d__Viruses;p__Uroviricota;c__Caudoviricetes;o__Unclassified;f__Unclassified	virulent	0
	contig_1679	106051	100	61	0	Low-quality	39.09	AAI-based (medium-confidence)	0	0.993	dsDNAphage	21	d__Viruses;p__Uroviricota;c__Caudoviricetes;o__Crassvirales;f__Unclassified	virulent	2
	contig_1680	7180	13	0	0	Not-determined	NA	NA	0	0.7	dsDNAphage	0	d__Viruses;p__Uroviricota;c__Caudoviricetes;o__Unclassified;f__Unclassified	temperate	0		Ice33;Ice2
	contig_1682	19876	24	0	0	Not-determined	NA	NA	0				d__Viruses;p__Uroviricota;c__Caudoviricetes;o__Unclassified;f__Unclassified	virulent	0	15971-16117
	contig_1683	6611	6	0	0	Not-determined	NA	NA	0	0.747	dsDNAphage	0	d__Viruses;p__Uroviricota;c__Caudoviricetes;o__Unclassified;f__Unclassified	virulent	0	6333-01-01
	contig_1685	26918	40	3	0	Low-quality	31.32	AAI-based (medium-confidence)	0	1	dsDNAphage	1	d__Viruses;p__Uroviricota;c__Caudoviricetes;o__Unclassified;f__Herelleviridae	virulent	1
	contig_1686	5240	7	0	0	Not-determined	NA	NA	0				d__Viruses;p__Uroviricota;c__Caudoviricetes;o__Unclassified;f__Peduoviridae	none	0
	contig_1687	6278	7	0	0	Not-determined	NA	NA	0				d__Viruses;p__Unclassified;c__Unclassified;o__Unclassified;f__Unclassified	virulent	0
	contig_1688	5111	5	3	0	Low-quality	8.76	AAI-based (medium-confidence)	0	0.993	dsDNAphage	1	d__Viruses;p__Uroviricota;c__Caudoviricetes;o__Unclassified;f__Unclassified	virulent	0
	contig_1689	5232	5	1	0	Low-quality	10.12	AAI-based (medium-confidence)	0	0.647	dsDNAphage	0	d__Viruses;p__Uroviricota;c__Caudoviricetes;o__Unclassified;f__Casjensviridae	virulent	0
	contig_1690	66721	53	32	0	Low-quality	24.82	AAI-based (high-confidence)	0	0.987	dsDNAphage	13	d__Viruses;p__Uroviricota;c__Caudoviricetes;o__Crassvirales;f__Unclassified	virulent	1	23448-23549
	contig_1691	5249	6	0	0	Not-determined	NA	NA	0	0.947	dsDNAphage	0	d__Viruses;p__Uroviricota;c__Caudoviricetes;o__Unclassified;f__Kyanoviridae	virulent	0
	contig_1692	5278	7	1	0	Low-quality	3.98	AAI-based (medium-confidence)	0	0.913	dsDNAphage	1	d__Viruses;p__Uroviricota;c__Caudoviricetes;o__Unclassified;f__Mesyanzhinovviridae	virulent	0
	contig_1693	10033	17	1	0	High-quality	93.54	HMM-based (lower-bound)	0				d__Viruses;p__Artverviricota;c__Revtraviricetes;o__Ortervirales;f__Caulimoviridae	none	0	535-806;878-1241;1353-1522;1841-1972;2191-2718;2806-2966;3209-3338;4532-4651;4753-5201;5205-5342;5367-5489;6341-6480;6940-7265;7296-7402;7443-8595
	contig_1695	10847	23	2	0	Low-quality	10.88	HMM-based (lower-bound)	0	0.993	dsDNAphage	0	d__Viruses;p__Uroviricota;c__Caudoviricetes;o__Unclassified;f__Unclassified	virulent	3
	contig_1696	5018	5	0	0	Not-determined	NA	NA	0				d__Viruses;p__Unclassified;c__Unclassified;o__Unclassified;f__Unclassified	virulent	0	989-1096;1671-1815;3015-3220;3332-3438
	contig_1697	5868	8	0	0	Low-quality	9.83	AAI-based (high-confidence)	0				d__Viruses;p__Uroviricota;c__Caudoviricetes;o__Unclassified;f__Unclassified	temperate	0	537-5868
	contig_1700	5043	9	1	0	Low-quality	2.27	HMM-based (lower-bound)	0	0.967	dsDNAphage	1	d__Viruses;p__Uroviricota;c__Caudoviricetes;o__Crassvirales;f__Unclassified	virulent	0		Ice60	Deinococci	Deinococcaceae
	contig_1701	7146	10	3	0	Complete	100	DTR (high-confidence)	0	0.667	dsDNAphage	0	d__Viruses;p__Hofneiviricota;c__Faserviricetes;o__Tubulavirales;f__Inoviridae	virulent	0
	contig_1702	7801	13	2	0	Medium-quality	72.73	HMM-based (lower-bound)	0				d__Viruses;p__Artverviricota;c__Revtraviricetes;o__Ortervirales;f__Caulimoviridae	none	0	1-212;256-2773;3255-3674;4240-5483;5693-5845;5966-6582;6642-6905;6950-7065;7150-7318;7474-7658
	contig_1703	9185	14	0	0	Low-quality	6.66	AAI-based (medium-confidence)	0				d__Viruses;p__Unclassified;c__Unclassified;o__Unclassified;f__Unclassified	virulent	1
	contig_1704	5421	8	0	0	Not-determined	NA	NA	0	0.82	dsDNAphage	0	d__Viruses;p__Uroviricota;c__Caudoviricetes;o__Unclassified;f__Peduoviridae	virulent	1
	contig_1705	6553	6	4	0	Low-quality	11.59	AAI-based (medium-confidence)	0	1	dsDNAphage	4	d__Viruses;p__Uroviricota;c__Caudoviricetes;o__Crassvirales;f__Unclassified	virulent	0	6346-6452		Actinomycetes	Mycobacteriaceae
	contig_1706	7986	11	1	0	Low-quality	11.95	HMM-based (lower-bound)	0	0.953	dsDNAphage	1	d__Viruses;p__Uroviricota;c__Caudoviricetes;o__Unclassified;f__Unclassified	temperate	0		Ice4	Polyangia	Polyangiaceae
	contig_1707	11016	26	1	0	Low-quality	2.83	HMM-based (lower-bound)	0	1	dsDNAphage	0	d__Viruses;p__Uroviricota;c__Caudoviricetes;o__Unclassified;f__Unclassified	virulent	0
	contig_1708	8197	20	2	0	Low-quality	5.71	HMM-based (lower-bound)	0	0.973	dsDNAphage	0	d__Viruses;p__Uroviricota;c__Caudoviricetes;o__Unclassified;f__Unclassified	virulent	0
	contig_1709	11867	13	6	0	Low-quality	24.05	AAI-based (medium-confidence)	0	1	dsDNAphage	4	d__Viruses;p__Uroviricota;c__Caudoviricetes;o__Crassvirales;f__Unclassified	virulent	0
	contig_1710	8824	17	2	1	Low-quality	3.99	HMM-based (lower-bound)	0	0.693	dsDNAphage	0	d__Viruses;p__Uroviricota;c__Caudoviricetes;o__Unclassified;f__Unclassified	virulent	0
	contig_1711	6576	12	1	2	Low-quality	11.86	AAI-based (high-confidence)	0	0.64	dsDNAphage	0	d__Viruses;p__Uroviricota;c__Caudoviricetes;o__Kirjokansivirales;f__Unclassified	temperate	0
	contig_1713	5848	9	1	0	Medium-quality	54.52	HMM-based (lower-bound)	0				d__Viruses;p__Artverviricota;c__Revtraviricetes;o__Ortervirales;f__Caulimoviridae	none	0	2235-2385;2741-2881;2910-3054;3073-3216;5015-5205;5258-5615;5712-5848
	contig_1714	19737	30	3	1	Low-quality	14.92	HMM-based (lower-bound)	0	0.88	dsDNAphage	0	d__Viruses;p__Uroviricota;c__Caudoviricetes;o__Unclassified;f__Unclassified	virulent	0
	contig_1716	8553	12	2	0	Medium-quality	79.74	HMM-based (lower-bound)	0				d__Viruses;p__Artverviricota;c__Revtraviricetes;o__Ortervirales;f__Caulimoviridae	none	0	8037-8162
	contig_1718	9674	16	2	0	Low-quality	13.41	HMM-based (lower-bound)	0				d__Viruses;p__Uroviricota;c__Caudoviricetes;o__Unclassified;f__Unclassified	virulent	0
	contig_1719	5006	6	1	0	Low-quality	2.05	HMM-based (lower-bound)	0	0.76	ssDNA	0	d__Viruses;p__Uroviricota;c__Caudoviricetes;o__Unclassified;f__Unclassified	virulent	0
	contig_1720	5851	9	1	0	Low-quality	3.48	HMM-based (lower-bound)	0				d__Viruses;p__Uroviricota;c__Caudoviricetes;o__Unclassified;f__Unclassified	virulent	0
	contig_1721	7325	9	1	0	Low-quality	3.94	HMM-based (lower-bound)	0				d__Viruses;p__Uroviricota;c__Caudoviricetes;o__Unclassified;f__Kyanoviridae	virulent	0
	contig_1722	13754	19	0	0	Not-determined	NA	NA	0				d__Viruses;p__Unclassified;c__Unclassified;o__Unclassified;f__Unclassified	virulent	0	6340-6442
	contig_1723	7001	10	0	0	Not-determined	NA	NA	0	0.907	dsDNAphage	0	d__Viruses;p__Uroviricota;c__Caudoviricetes;o__Unclassified;f__Unclassified	temperate	0
	contig_1725	6050	8	1	0	Low-quality	3.86	HMM-based (lower-bound)	0	0.6	dsDNAphage	0	d__Viruses;p__Uroviricota;c__Caudoviricetes;o__Unclassified;f__Unclassified	virulent	0
	contig_1726	6758	12	1	1	Low-quality	4.31	HMM-based (lower-bound)	0	0.827	dsDNAphage	0	d__Viruses;p__Uroviricota;c__Caudoviricetes;o__Unclassified;f__Unclassified	virulent	0
	contig_1727	5774	7	0	0	Not-determined	NA	NA	0	0.613	dsDNAphage	0	d__Viruses;p__Uroviricota;c__Caudoviricetes;o__Unclassified;f__Unclassified	virulent	1
	contig_1728	5834	5	0	0	Not-determined	NA	NA	0				d__Viruses;p__Unclassified;c__Unclassified;o__Unclassified;f__Unclassified	temperate	0	237-356;4275-4374
	contig_1729	10345	12	1	0	High-quality	96.45	HMM-based (lower-bound)	0				d__Viruses;p__Artverviricota;c__Revtraviricetes;o__Ortervirales;f__Caulimoviridae	none	0	247-376;2234-5288;5327-9662
	contig_1730	5339	13	0	0	Not-determined	NA	NA	0	0.907	dsDNAphage	0	d__Viruses;p__Uroviricota;c__Caudoviricetes;o__Unclassified;f__Casjensviridae	virulent	0
	contig_1732	5590	7	1	0	Low-quality	7.01	HMM-based (lower-bound)	0	0.833	dsDNAphage	0	d__Viruses;p__Uroviricota;c__Caudoviricetes;o__Unclassified;f__Unclassified	virulent	0
	contig_1733	5750	6	2	0	Low-quality	3.07	HMM-based (lower-bound)	0	1	dsDNAphage	1	d__Viruses;p__Uroviricota;c__Caudoviricetes;o__Crassvirales;f__Unclassified	virulent	0	145-675;1888-2082;2213-2371;2583-2683
	contig_1734	5459	7	1	0	Low-quality	6.5	HMM-based (lower-bound)	0				d__Viruses;p__Uroviricota;c__Caudoviricetes;o__Unclassified;f__Unclassified	virulent	0
	contig_1735	9171	8	1	0	Low-quality	4.45	HMM-based (lower-bound)	0	1	dsDNAphage	1	d__Viruses;p__Uroviricota;c__Caudoviricetes;o__Unclassified;f__Unclassified	virulent	0
	contig_1736	6957	8	0	0	Not-determined	NA	NA	0				d__Viruses;p__Nucleocytoviricota;c__Pokkesviricetes;o__Chitovirales;f__Poxviridae	virulent	0
	contig_1737	11818	26	1	0	Low-quality	8.75	HMM-based (lower-bound)	0	0.933	dsDNAphage	0	d__Viruses;p__Uroviricota;c__Caudoviricetes;o__Unclassified;f__Unclassified	virulent	0
	contig_1739	7701	16	2	1	Low-quality	9.88	HMM-based (lower-bound)	0	0.98	dsDNAphage	0	d__Viruses;p__Uroviricota;c__Caudoviricetes;o__Unclassified;f__Unclassified	virulent	0
	contig_1741	8228	15	1	0	Low-quality	5.25	HMM-based (lower-bound)	0	0.853	dsDNAphage	0	d__Viruses;p__Uroviricota;c__Caudoviricetes;o__Unclassified;f__Unclassified	virulent	0
	contig_1742	6940	12	1	0	Low-quality	6.31	HMM-based (lower-bound)	0	0.58	dsDNAphage	0	d__Viruses;p__Uroviricota;c__Caudoviricetes;o__Unclassified;f__Unclassified	temperate	0
	contig_1744	13678	13	1	0	High-quality	100	HMM-based (lower-bound)	0				d__Viruses;p__Artverviricota;c__Revtraviricetes;o__Ortervirales;f__Retroviridae	virulent	0	3155-3273;4246-4367;4441-4547;5018-5127;5201-5405;5425-5562;13174-13493
	contig_1745	8060	8	1	1	Low-quality	4.29	HMM-based (lower-bound)	57.57	0.667	dsDNAphage	0	d__Viruses;p__Uroviricota;c__Caudoviricetes;o__Unclassified;f__Casjensviridae	temperate	0
	contig_1746	7395	11	1	1	Low-quality	6.52	HMM-based (lower-bound)	0				d__Viruses;p__Uroviricota;c__Caudoviricetes;o__Unclassified;f__Unclassified	virulent	1		Ice12	Actinomycetes	Dermatophilaceae
	contig_1751	6610	8	1	0	Low-quality	11.13	HMM-based (lower-bound)	0				d__Viruses;p__Uroviricota;c__Caudoviricetes;o__Unclassified;f__Unclassified	virulent	0	1554-1660;2448-2558;2738-2966;4942-5109
	contig_1752	8744	16	0	0	Not-determined	NA	NA	0	0.6	dsDNAphage	0	d__Viruses;p__Uroviricota;c__Caudoviricetes;o__Unclassified;f__Unclassified	temperate	0
	contig_1753	12022	15	0	0	Not-determined	NA	NA	0				d__Viruses;p__Artverviricota;c__Revtraviricetes;o__Ortervirales;f__Retroviridae	virulent	0
	contig_1754	6110	10	1	0	Medium-quality	56.96	HMM-based (lower-bound)	0				d__Viruses;p__Unclassified;c__Unclassified;o__Unclassified;f__Unclassified	none	0	872-985;3810-3941;4112-4288;5184-5298;5913-6067
	contig_1756	6315	8	1	0	Low-quality	3.42	HMM-based (lower-bound)	0				d__Viruses;p__Uroviricota;c__Caudoviricetes;o__Unclassified;f__Unclassified	none	0	4997-01-01
	contig_1757	7999	8	0	0	Not-determined	NA	NA	0				d__Viruses;p__Uroviricota;c__Caudoviricetes;o__Unclassified;f__Unclassified	virulent	0
	contig_1758	5578	6	0	0	Not-determined	NA	NA	0				d__Viruses;p__Unclassified;c__Unclassified;o__Unclassified;f__Unclassified	virulent	0	5330-5453
	contig_1759	19266	23	8	0	Low-quality	47.75	AAI-based (medium-confidence)	0	0.987	dsDNAphage	4	d__Viruses;p__Uroviricota;c__Caudoviricetes;o__Unclassified;f__Unclassified	virulent	0
	contig_1760	5031	9	0	0	Not-determined	NA	NA	0				d__Viruses;p__Unclassified;c__Unclassified;o__Unclassified;f__Unclassified	virulent	0
	contig_1761	23555	26	4	1	Medium-quality	52.98	AAI-based (medium-confidence)	0	0.88	dsDNAphage	2	d__Viruses;p__Uroviricota;c__Caudoviricetes;o__Nakonvirales;f__Ekchuahviridae	virulent	0
	contig_1762	7888	3	0	0	Not-determined	NA	NA	0				d__Viruses;p__Unclassified;c__Unclassified;o__Unclassified;f__Unclassified	virulent	0
	contig_1763	5825	6	0	0	Not-determined	NA	NA	0				d__Viruses;p__Uroviricota;c__Caudoviricetes;o__Unclassified;f__Unclassified	none	0
	contig_1764	6757	6	1	0	Low-quality	3.04	HMM-based (lower-bound)	0	0.807	dsDNAphage	2	d__Viruses;p__Uroviricota;c__Caudoviricetes;o__Unclassified;f__Unclassified	virulent	0			Betaproteobacteria	Comamonadaceae
	contig_1765	8120	12	0	0	Not-determined	NA	NA	0	0.667	dsDNAphage	0	d__Viruses;p__Uroviricota;c__Caudoviricetes;o__Unclassified;f__Unclassified	virulent	0		Ice60
	contig_1766	10162	14	2	1	Low-quality	4.93	HMM-based (lower-bound)	0	0.88	dsDNAphage	1	d__Viruses;p__Uroviricota;c__Caudoviricetes;o__Unclassified;f__Unclassified	virulent	0
	contig_1767	14682	20	3	0	Low-quality	9.01	HMM-based (lower-bound)	0	0.893	dsDNAphage	1	d__Viruses;p__Uroviricota;c__Caudoviricetes;o__Unclassified;f__Unclassified	virulent	0	2094-2433;3384-3663
	contig_1768	10306	7	1	0	Low-quality	7.05	HMM-based (lower-bound)	0	0.92	dsDNAphage	1	d__Viruses;p__Uroviricota;c__Caudoviricetes;o__Unclassified;f__Unclassified	virulent	0	251-538;597-944;1119-1293;9827-9950
	contig_1769	5378	9	0	0	Not-determined	NA	NA	0				d__Viruses;p__Unclassified;c__Unclassified;o__Unclassified;f__Unclassified	virulent	0
	contig_1770	10416	6	0	0	Not-determined	NA	NA	0				d__Viruses;p__Unclassified;c__Unclassified;o__Unclassified;f__Unclassified	virulent	0
	contig_1772	18220	31	3	0	Low-quality	8.49	HMM-based (lower-bound)	0	0.62	dsDNAphage	0	d__Viruses;p__Uroviricota;c__Caudoviricetes;o__Unclassified;f__Unclassified	virulent	0
	contig_1773	19487	22	0	0	Not-determined	NA	NA	0				d__Viruses;p__Unclassified;c__Unclassified;o__Unclassified;f__Unclassified	virulent	0
	contig_1774	5037	6	1	0	Low-quality	46.96	HMM-based (lower-bound)	0				d__Viruses;p__Artverviricota;c__Revtraviricetes;o__Ortervirales;f__Unclassified	none	0	1-441;468-593;1318-1442;1531-1923;2091-2282;3435-3657;3793-3948;4155-4255;4337-4444;4450-4619
	contig_1775	9412	15	1	0	Low-quality	18.07	HMM-based (lower-bound)	0	0.813	dsDNAphage	1	d__Viruses;p__Uroviricota;c__Caudoviricetes;o__Unclassified;f__Unclassified	virulent	0			Alphaproteobacteria	Xanthobacteraceae
	contig_1776	5107	5	1	0	Low-quality	47.61	HMM-based (lower-bound)	0				d__Viruses;p__Artverviricota;c__Revtraviricetes;o__Ortervirales;f__Caulimoviridae	none	0	144-3250;3280-3798;3826-4305;4359-4513;4568-4765;4858-4971
	contig_1777	34675	41	3	0	Low-quality	46.37	HMM-based (lower-bound)	0	0.96	dsDNAphage	2	d__Viruses;p__Uroviricota;c__Caudoviricetes;o__Methanobavirales;f__Unclassified	virulent	0
	contig_1778	9046	14	1	0	Medium-quality	84.34	HMM-based (lower-bound)	0				d__Viruses;p__Artverviricota;c__Revtraviricetes;o__Ortervirales;f__Caulimoviridae	none	0	3369-3475;3614-3768;3801-4304;4672-5040;5070-5254;5289-5702;5753-6193;6423-6564;6924-7166;8232-8355;8531-8664
	contig_1779	10700	12	0	0	Not-determined	NA	NA	0				d__Viruses;p__Nucleocytoviricota;c__Megaviricetes;o__Imitervirales;f__Mimiviridae	virulent	0	4384-4497;4538-4682;4827-4977;6521-6676;6936-7058;10336-10545
	contig_1780	10814	24	3	0	Low-quality	6.74	HMM-based (lower-bound)	0	1	dsDNAphage	2	d__Viruses;p__Uroviricota;c__Caudoviricetes;o__Unclassified;f__Straboviridae	virulent	0
	contig_1781	12834	12	0	0	Not-determined	NA	NA	0				d__Viruses;p__Unclassified;c__Unclassified;o__Unclassified;f__Unclassified	temperate	0
	contig_1783	6882	11	2	0	Medium-quality	64.16	HMM-based (lower-bound)	0				d__Viruses;p__Artverviricota;c__Revtraviricetes;o__Ortervirales;f__Caulimoviridae	virulent	0	1049-1162;1377-1575;1661-1914;2203-2332;2471-2738;3606-3841;3843-4030;4085-4298;4593-4740
	contig_1784	7504	7	0	0	Not-determined	NA	NA	0				d__Viruses;p__Unclassified;c__Unclassified;o__Unclassified;f__Unclassified	none	0		Ice34	Acidimicrobiia	RAAP-2
	contig_1785	17191	24	14	0	Low-quality	32.47	AAI-based (medium-confidence)	0	0.927	dsDNAphage	6	d__Viruses;p__Uroviricota;c__Caudoviricetes;o__Unclassified;f__Unclassified	virulent	0	16923-17191
	contig_1786	14731	10	6	0	Low-quality	23.73	AAI-based (medium-confidence)	0	1	dsDNAphage	2	d__Viruses;p__Uroviricota;c__Caudoviricetes;o__Unclassified;f__Unclassified	virulent	0
	contig_1787	54875	69	19	0	High-quality	93.1	AAI-based (medium-confidence)	0	1	dsDNAphage	5	d__Viruses;p__Uroviricota;c__Caudoviricetes;o__Unclassified;f__Unclassified	temperate	0
	contig_1788	5830	7	0	0	Low-quality	12.17	AAI-based (medium-confidence)	0				d__Viruses;p__Uroviricota;c__Caudoviricetes;o__Unclassified;f__Unclassified	virulent	0	2221-2356;5182-5349;5703-5830
	contig_1789	6638	17	2	0	Low-quality	4.71	HMM-based (lower-bound)	0	0.987	dsDNAphage	0	d__Viruses;p__Uroviricota;c__Caudoviricetes;o__Unclassified;f__Unclassified	virulent	0		Ice46;Ice91	Flavobacteriia;Chitinophagia;Saprospiria;Chitinophagia;Chitinophagia	Crocinitomicaceae;Chitinophagaceae;Saprospiraceae;Chitinophagaceae;Chitinophagaceae
	contig_1790	7138	9	0	0	Not-determined	NA	NA	0	0.5	dsDNAphage	0	d__Viruses;p__Unclassified;c__Unclassified;o__Unclassified;f__Unclassified	virulent	1	140-250;494-655;679-793;837-936;978-1790;2546-2974;3011-3194;3268-3663;3971-4300;4429-4796;4813-5012;5044-6358;6453-6566;6613-6919
	contig_1791	36972	39	9	0	Medium-quality	58.73	AAI-based (medium-confidence)	0	1	dsDNAphage	3	d__Viruses;p__Uroviricota;c__Caudoviricetes;o__Unclassified;f__Schitoviridae	virulent	0	16271-16384		Terriglobia	Acidobacteriaceae
	contig_1794	6518	11	3	0	Low-quality	5.47	AAI-based (medium-confidence)	0	0.94	dsDNAphage	0	d__Viruses;p__Uroviricota;c__Caudoviricetes;o__Unclassified;f__Unclassified	virulent	0
	contig_1796	10480	14	2	0	Low-quality	14.31	AAI-based (medium-confidence)	0	0.993	dsDNAphage	1	d__Viruses;p__Uroviricota;c__Caudoviricetes;o__Unclassified;f__Unclassified	virulent	0
	contig_1797	8122	7	7	0	Low-quality	13.68	AAI-based (high-confidence)	0	1	dsDNAphage	5	d__Viruses;p__Uroviricota;c__Caudoviricetes;o__Unclassified;f__Casjensviridae	virulent	0
	contig_1798	5389	6	0	0	Not-determined	NA	NA	0	0.767	dsDNAphage	0	d__Viruses;p__Uroviricota;c__Caudoviricetes;o__Unclassified;f__Unclassified	virulent	0
	contig_1799	7372	14	3	0	Low-quality	13.3	AAI-based (medium-confidence)	0	0.98	dsDNAphage	0	d__Viruses;p__Uroviricota;c__Caudoviricetes;o__Unclassified;f__Unclassified	virulent	0	5631-5754
	contig_1800	12672	12	0	0	Not-determined	NA	NA	0				d__Viruses;p__Unclassified;c__Unclassified;o__Unclassified;f__Unclassified	virulent	1	1721-1873;2280-2399;2589-2705;2947-3079;5365-5469;5701-6037;8256-8376
	contig_1802	107318	135	13	2	Low-quality	34.96	AAI-based (medium-confidence)	0	0.98	dsDNAphage	2	d__Viruses;p__Uroviricota;c__Caudoviricetes;o__Unclassified;f__Duneviridae	virulent	6
	contig_1804	10361	11	1	0	Low-quality	21.8	HMM-based (lower-bound)	0	1	dsDNAphage	2	d__Viruses;p__Uroviricota;c__Caudoviricetes;o__Unclassified;f__Unclassified	virulent	0	249-523;887-1093;1112-4070;4096-4592	Ice72	Cytophagia	Hymenobacteraceae
	contig_1805	6133	4	1	0	Medium-quality	57.18	HMM-based (lower-bound)	0				d__Viruses;p__Unclassified;c__Unclassified;o__Unclassified;f__Unclassified	none	0
	contig_1806	6092	8	2	0	Low-quality	9.55	HMM-based (lower-bound)	0	0.993	dsDNAphage	2	d__Viruses;p__Uroviricota;c__Caudoviricetes;o__Unclassified;f__Unclassified	virulent	0
	contig_1807	5362	9	0	0	Not-determined	NA	NA	0				d__Viruses;p__Uroviricota;c__Caudoviricetes;o__Unclassified;f__Unclassified	virulent	1		Ice65	Alphaproteobacteria	Acetobacteraceae
	contig_1809	36684	61	5	0	Low-quality	18.09	HMM-based (lower-bound)	0	0.993	dsDNAphage	3	d__Viruses;p__Uroviricota;c__Caudoviricetes;o__Unclassified;f__Unclassified	virulent	0
	contig_1810	45820	58	6	0	Medium-quality	62.58	AAI-based (medium-confidence)	0	0.987	dsDNAphage	2	d__Viruses;p__Uroviricota;c__Caudoviricetes;o__Unclassified;f__Unclassified	virulent	0	213-349
	contig_1811	7569	8	0	0	Low-quality	15.72	AAI-based (medium-confidence)	0	0.8	dsDNAphage	0	d__Viruses;p__Uroviricota;c__Caudoviricetes;o__Unclassified;f__Unclassified	temperate	0
	contig_1813	6553	9	0	0	Not-determined	NA	NA	0	0.7	dsDNAphage	0	d__Viruses;p__Unclassified;c__Unclassified;o__Unclassified;f__Unclassified	virulent	0	278-430;439-594;842-1296;2796-2954	Ice68;Ice75	Cytophagia	Hymenobacteraceae
	contig_1814	7391	13	0	0	Not-determined	NA	NA	0				d__Viruses;p__Unclassified;c__Unclassified;o__Unclassified;f__Unclassified	virulent	1	276-7249
	contig_1815	16230	21	1	0	Low-quality	32.41	AAI-based (medium-confidence)	0				d__Viruses;p__Uroviricota;c__Caudoviricetes;o__Unclassified;f__Unclassified	temperate	1
	contig_1816	6015	13	0	0	Not-determined	NA	NA	0	0.607	dsDNAphage	0	d__Viruses;p__Nucleocytoviricota;c__Unclassified;o__Unclassified;f__Unclassified	none	0		Ice53	Chthonomonadetes	Chthonomonadaceae
	contig_1818	6433	8	4	0	Low-quality	11.5	HMM-based (lower-bound)	0	0.987	dsDNAphage	4	d__Viruses;p__Uroviricota;c__Caudoviricetes;o__Unclassified;f__Unclassified	virulent	0	97-212;1732-1858;2555-2667
	contig_1819	13437	8	1	1	Low-quality	8.58	HMM-based (lower-bound)	0	0.56	dsDNAphage	0	d__Viruses;p__Unclassified;c__Unclassified;o__Unclassified;f__Unclassified	temperate	0
	contig_1820	74443	85	15	1	Low-quality	34.6	HMM-based (lower-bound)	0	0.973	dsDNAphage	7	d__Viruses;p__Uroviricota;c__Caudoviricetes;o__Crassvirales;f__Unclassified	virulent	0	16397-16912
	contig_1821	58642	77	8	2	Low-quality	18.76	AAI-based (medium-confidence)	0	0.927	dsDNAphage	3	d__Viruses;p__Uroviricota;c__Caudoviricetes;o__Unclassified;f__Straboviridae	none	1
	contig_1822	5363	6	0	0	Not-determined	NA	NA	0				d__Viruses;p__Unclassified;c__Unclassified;o__Unclassified;f__Unclassified	virulent	0
	contig_1823	61918	31	0	0	Not-determined	NA	NA	0				d__Viruses;p__Nucleocytoviricota;c__Megaviricetes;o__Imitervirales;f__Unclassified	none	0
	contig_1824	6596	9	0	0	Not-determined	NA	NA	0	0.96	dsDNAphage	0	d__Viruses;p__Unclassified;c__Unclassified;o__Unclassified;f__Unclassified	virulent	1	6434-6596
	contig_1825	11275	12	3	2	Low-quality	12.55	HMM-based (lower-bound)	0				d__Viruses;p__Uroviricota;c__Caudoviricetes;o__Unclassified;f__Casjensviridae	none	0		Ice4	Polyangia	Polyangiaceae
	contig_1826	27285	30	0	0	Not-determined	NA	NA	0				d__Viruses;p__Unclassified;c__Unclassified;o__Unclassified;f__Unclassified	virulent	0	131-324;378-489;20696-20817
	contig_1828	5117	12	2	0	Low-quality	7.87	HMM-based (lower-bound)	0	0.887	dsDNAphage	2	d__Viruses;p__Uroviricota;c__Caudoviricetes;o__Unclassified;f__Unclassified	virulent	0
	contig_1829	10734	8	1	1	Low-quality	0.66	HMM-based (lower-bound)	23.15				d__Viruses;p__Unclassified;c__Unclassified;o__Unclassified;f__Unclassified	virulent	0
	contig_1832	13315	15	2	1	Low-quality	4.76	HMM-based (lower-bound)	0	0.587	dsDNAphage	0	d__Viruses;p__Uroviricota;c__Caudoviricetes;o__Kirjokansivirales;f__Unclassified	temperate	0
	contig_1834	6277	10	8	0	Low-quality	15.57	AAI-based (medium-confidence)	0	1	dsDNAphage	4	d__Viruses;p__Uroviricota;c__Caudoviricetes;o__Unclassified;f__Winoviridae	virulent	0
	contig_1835	5674	7	3	0	Low-quality	7.54	HMM-based (lower-bound)	0	0.973	dsDNAphage	1	d__Viruses;p__Uroviricota;c__Caudoviricetes;o__Unclassified;f__Unclassified	virulent	0
	contig_1836	7528	6	4	0	High-quality	100	AAI-based (medium-confidence)	0				d__Viruses;p__Artverviricota;c__Revtraviricetes;o__Ortervirales;f__Unclassified	none	0	99-203;393-532;1694-1799
	contig_1837	5037	7	0	0	Not-determined	NA	NA	0				d__Viruses;p__Unclassified;c__Unclassified;o__Unclassified;f__Unclassified	virulent	0	1576-1791;2901-3080;3199-3298;3501-3784;3932-4193;4298-4495;4524-4879
	contig_1840	9408	12	1	0	Medium-quality	87.71	HMM-based (lower-bound)	0				d__Viruses;p__Artverviricota;c__Revtraviricetes;o__Ortervirales;f__Caulimoviridae	virulent	0	1-108;332-515;580-830;7104-7299
	contig_1841	6522	12	1	0	Low-quality	3.46	HMM-based (lower-bound)	0	0.62	dsDNAphage	0	d__Viruses;p__Uroviricota;c__Caudoviricetes;o__Unclassified;f__Herelleviridae	none	0
	contig_1842	11886	14	1	0	Low-quality	7.68	HMM-based (lower-bound)	0	0.927	dsDNAphage	1	d__Viruses;p__Uroviricota;c__Caudoviricetes;o__Unclassified;f__Unclassified	virulent	0
	contig_1843	8546	12	1	1	Low-quality	7.6	HMM-based (lower-bound)	0	0.853	dsDNAphage	1	d__Viruses;p__Uroviricota;c__Caudoviricetes;o__Unclassified;f__Unclassified	virulent	0
	contig_1844	5104	6	0	0	Not-determined	NA	NA	0				d__Viruses;p__Unclassified;c__Unclassified;o__Unclassified;f__Unclassified	virulent	0
	contig_1845	8083	6	0	0	Not-determined	NA	NA	0				d__Viruses;p__Uroviricota;c__Caudoviricetes;o__Unclassified;f__Unclassified	virulent	0
	contig_1846	13299	23	0	0	Not-determined	NA	NA	0	0.96	dsDNAphage	0	d__Viruses;p__Unclassified;c__Unclassified;o__Unclassified;f__Unclassified	none	0
	contig_1847	22399	28	3	0	High-quality	100	HMM-based (lower-bound)	0				d__Viruses;p__Artverviricota;c__Revtraviricetes;o__Ortervirales;f__Caulimoviridae	virulent	0	2034-2165;8272-8439;10036-10195;21933-22037
	contig_1848	78203	105	13	0	Complete	100	DTR (high-confidence)	0	1	dsDNAphage	3	d__Viruses;p__Uroviricota;c__Caudoviricetes;o__Unclassified;f__Unclassified	virulent	5
	contig_1849	12973	17	0	0	Not-determined	NA	NA	0				d__Viruses;p__Uroviricota;c__Caudoviricetes;o__Unclassified;f__Unclassified	virulent	1
	contig_1850	7132	8	0	0	Not-determined	NA	NA	0	0.56	dsDNAphage	0	d__Viruses;p__Uroviricota;c__Caudoviricetes;o__Unclassified;f__Vilmaviridae	virulent	0
	contig_1851	6977	9	0	0	Not-determined	NA	NA	0				d__Viruses;p__Unclassified;c__Unclassified;o__Unclassified;f__Unclassified	virulent	0
	contig_1853	15592	32	1	0	Low-quality	5.63	HMM-based (lower-bound)	0	0.873	dsDNAphage	0	d__Viruses;p__Uroviricota;c__Caudoviricetes;o__Unclassified;f__Unclassified	virulent	0	1-102
	contig_1854	22062	23	6	0	Low-quality	31.12	AAI-based (medium-confidence)	0	0.987	dsDNAphage	3	d__Viruses;p__Uroviricota;c__Caudoviricetes;o__Unclassified;f__Unclassified	virulent	0
	contig_1855	5948	10	0	0	Not-determined	NA	NA	0				d__Viruses;p__Uroviricota;c__Caudoviricetes;o__Unclassified;f__Unclassified	virulent	0	3343-3496;3850-3962;4402-4768	Ice61
	contig_1856	9099	21	4	0	Low-quality	18.75	AAI-based (medium-confidence)	0	0.993	dsDNAphage	1	d__Viruses;p__Uroviricota;c__Caudoviricetes;o__Unclassified;f__Unclassified	virulent	0
	contig_1857	6400	7	0	0	Low-quality	2.41	AAI-based (medium-confidence)	0	0.767	dsDNAphage	0	d__Viruses;p__Unclassified;c__Unclassified;o__Unclassified;f__Unclassified	virulent	0
	contig_1859	6649	5	1	0	Low-quality	8.73	HMM-based (lower-bound)	0	0.827	dsDNAphage	1	d__Viruses;p__Uroviricota;c__Caudoviricetes;o__Unclassified;f__Mesyanzhinovviridae	virulent	0
	contig_1860	9607	9	8	0	Low-quality	16.3	AAI-based (medium-confidence)	0	1	dsDNAphage	6	d__Viruses;p__Uroviricota;c__Caudoviricetes;o__Unclassified;f__Casjensviridae	virulent	0	6486-6616
	contig_1862	6093	8	0	0	Not-determined	NA	NA	0				d__Viruses;p__Unclassified;c__Unclassified;o__Unclassified;f__Unclassified	virulent	1
	contig_1864	5349	8	0	0	Not-determined	NA	NA	0	0.867	dsDNAphage	0	d__Viruses;p__Uroviricota;c__Caudoviricetes;o__Unclassified;f__Unclassified	none	0
	contig_1865	11088	10	1	2	Low-quality	5.38	HMM-based (lower-bound)	0	0.62	dsDNAphage	1	d__Viruses;p__Uroviricota;c__Caudoviricetes;o__Unclassified;f__Unclassified	virulent	0		Ice21	Armatimonadia	Armatimonadaceae
	contig_1866	33427	48	6	2	Low-quality	16.08	HMM-based (lower-bound)	0	0.993	dsDNAphage	1	d__Viruses;p__Uroviricota;c__Caudoviricetes;o__Unclassified;f__Unclassified	virulent	1	4443-4555;5198-5327;6686-6804;6999-7171;7320-7444
	contig_1867	20112	21	2	0	Low-quality	27.47	AAI-based (medium-confidence)	0	0.993	dsDNAphage	1	d__Viruses;p__Uroviricota;c__Caudoviricetes;o__Unclassified;f__Herelleviridae	virulent	0
	contig_1868	7411	8	3	0	Low-quality	11.5	HMM-based (lower-bound)	0	0.953	dsDNAphage	1	d__Viruses;p__Uroviricota;c__Caudoviricetes;o__Unclassified;f__Unclassified	virulent	0
	contig_1869	6853	9	2	0	Low-quality	7.68	AAI-based (medium-confidence)	0				d__Viruses;p__Uroviricota;c__Caudoviricetes;o__Unclassified;f__Unclassified	virulent	0		Ice7	Unknown	Unknown
	contig_1870	9500	8	1	0	Low-quality	3.34	HMM-based (lower-bound)	0				d__Viruses;p__Uroviricota;c__Caudoviricetes;o__Crassvirales;f__Unclassified	virulent	0
	contig_1871	6424	8	1	0	Low-quality	3.58	HMM-based (lower-bound)	0	0.807	ssDNA	0	d__Viruses;p__Uroviricota;c__Caudoviricetes;o__Unclassified;f__Unclassified	virulent	0
	contig_1872	12900	14	1	0	High-quality	100	HMM-based (lower-bound)	0				d__Viruses;p__Artverviricota;c__Revtraviricetes;o__Ortervirales;f__Caulimoviridae	virulent	0	650-1279;1320-1975;1980-2516;2544-3357;3922-4027;4146-4489;4491-6278;6298-6485;6528-8350;8385-10026;10036-10265;10318-10595;10709-10830;11280-11468;11604-11913;12155-12297;12474-12900
	contig_1873	10339	12	0	0	Not-determined	NA	NA	0				d__Viruses;p__Uroviricota;c__Caudoviricetes;o__Unclassified;f__Duneviridae	virulent	0
	contig_1874	38614	41	1	0	Low-quality	36.25	AAI-based (medium-confidence)	0	0.933	dsDNAphage	1	d__Viruses;p__Uroviricota;c__Caudoviricetes;o__Unclassified;f__Unclassified	none	0
	contig_1876	7700	18	1	0	Low-quality	2.03	HMM-based (lower-bound)	0	0.92	dsDNAphage	0	d__Viruses;p__Uroviricota;c__Caudoviricetes;o__Unclassified;f__Unclassified	virulent	0			Bacilli	Streptococcaceae
	contig_1877	8393	14	0	0	Not-determined	NA	NA	0				d__Viruses;p__Unclassified;c__Unclassified;o__Unclassified;f__Unclassified	virulent	0
	contig_1878	5538	7	1	0	Low-quality	3.3	HMM-based (lower-bound)	0				d__Viruses;p__Uroviricota;c__Caudoviricetes;o__Unclassified;f__Unclassified	virulent	0	142-4947;5356-5538
	contig_1879	8708	13	4	0	Low-quality	15.29	HMM-based (lower-bound)	0	0.827	dsDNAphage	3	d__Viruses;p__Uroviricota;c__Caudoviricetes;o__Unclassified;f__Unclassified	virulent	0		Ice17	Unknown	Unknown
	contig_1880	13437	15	6	0	Low-quality	14.82	HMM-based (lower-bound)	0	0.993	dsDNAphage	4	d__Viruses;p__Uroviricota;c__Caudoviricetes;o__Unclassified;f__Unclassified	virulent	0
	contig_1881	18916	25	4	0	Low-quality	36.75	AAI-based (medium-confidence)	0	0.993	dsDNAphage	3	d__Viruses;p__Uroviricota;c__Caudoviricetes;o__Unclassified;f__Herelleviridae	virulent	0
	contig_1882	18694	23	0	0	Not-determined	NA	NA	0				d__Viruses;p__Artverviricota;c__Revtraviricetes;o__Ortervirales;f__Retroviridae	none	0	1-266;3909-4042;5863-6003;18582-18694
	contig_1883	7873	10	0	0	Not-determined	NA	NA	0				d__Viruses;p__Uroviricota;c__Caudoviricetes;o__Unclassified;f__Unclassified	virulent	0
	contig_1884	5975	6	0	0	Not-determined	NA	NA	0				d__Viruses;p__Uroviricota;c__Caudoviricetes;o__Unclassified;f__Unclassified	none	0
	contig_1885	17044	34	1	1	Low-quality	14.41	HMM-based (lower-bound)	0				d__Viruses;p__Uroviricota;c__Caudoviricetes;o__Unclassified;f__Unclassified	temperate	0
	contig_1886	60396	88	11	2	Low-quality	18.64	AAI-based (medium-confidence)	0	0.98	dsDNAphage	6	d__Viruses;p__Uroviricota;c__Caudoviricetes;o__Unclassified;f__Unclassified	virulent	1
	contig_1887	7271	16	2	0	Low-quality	9.56	HMM-based (lower-bound)	0	0.973	dsDNAphage	1	d__Viruses;p__Uroviricota;c__Caudoviricetes;o__Unclassified;f__Unclassified	temperate	0		Ice83
	contig_1890	5881	8	0	0	Not-determined	NA	NA	0				d__Viruses;p__Uroviricota;c__Caudoviricetes;o__Unclassified;f__Unclassified	virulent	1	1-284;513-1310;2650-3293;3403-4517;4572-5208;5232-5610;5668-5788		Cyanophyceae	Nostocaceae
	contig_1891	9908	12	1	0	High-quality	92.37	HMM-based (lower-bound)	0				d__Viruses;p__Artverviricota;c__Revtraviricetes;o__Ortervirales;f__Caulimoviridae	none	0	146-663;769-1055;1162-1446;1474-1748;1762-2121;2140-2633;2824-3028;3174-3604;3614-4050;4337-4515;4619-4829;5254-5416;5891-6018;6326-6621;6690-6817;6856-6961;7000-7207;7238-7422;7589-7801;7876-8156;8192-8440;9545-9663
	contig_1893	11691	12	1	1	Low-quality	22.57	HMM-based (lower-bound)	0				d__Viruses;p__Uroviricota;c__Caudoviricetes;o__Unclassified;f__Unclassified	temperate	0	526-662;2037-2183;3158-3291
	contig_1894	17119	18	1	0	High-quality	100	HMM-based (lower-bound)	0				d__Viruses;p__Artverviricota;c__Revtraviricetes;o__Ortervirales;f__Caulimoviridae	none	0	151-4585;4682-4950;5258-5434;5778-6041;6126-6346;6404-7772;7794-7903;7919-8640;8868-9030;9188-9322;9525-9880;10593-11050;11063-11207;11244-17012
	contig_1895	8841	14	1	0	Low-quality	4.42	HMM-based (lower-bound)	0	0.907	dsDNAphage	0	d__Viruses;p__Uroviricota;c__Caudoviricetes;o__Unclassified;f__Stanwilliamsviridae	virulent	0	7484-7600
	contig_1896	26144	26	1	3	Low-quality	12.82	HMM-based (lower-bound)	0				d__Viruses;p__Uroviricota;c__Caudoviricetes;o__Unclassified;f__Unclassified	virulent	0
	contig_1897	8834	8	0	0	Low-quality	14.88	AAI-based (medium-confidence)	0	0.54	dsDNAphage	0	d__Viruses;p__Uroviricota;c__Caudoviricetes;o__Unclassified;f__Unclassified	virulent	0			Alphaproteobacteria	Xanthobacteraceae
	contig_1898	7064	6	3	0	Low-quality	16.44	AAI-based (high-confidence)	0	0.853	dsDNAphage	2	d__Viruses;p__Uroviricota;c__Caudoviricetes;o__Unclassified;f__Schitoviridae	virulent	0
	contig_1899	6031	8	0	0	Not-determined	NA	NA	0				d__Viruses;p__Unclassified;c__Unclassified;o__Unclassified;f__Unclassified	virulent	0	1-360;428-5088;5570-5699
	contig_1900	10245	6	0	0	Not-determined	NA	NA	0	1	dsDNAphage	1	d__Viruses;p__Uroviricota;c__Caudoviricetes;o__Unclassified;f__Kyanoviridae	virulent	0
	contig_1901	11498	18	1	0	Low-quality	3.03	HMM-based (lower-bound)	0	0.873	dsDNAphage	0	d__Viruses;p__Uroviricota;c__Caudoviricetes;o__Unclassified;f__Unclassified	virulent	0
	contig_1902	17183	24	0	0	Not-determined	NA	NA	0				d__Viruses;p__Uroviricota;c__Caudoviricetes;o__Unclassified;f__Unclassified	temperate	0	561-687;815-939;1847-1957;2792-3093;6385-6514;8672-8977;16237-16348;16788-16891
	contig_1903	5888	9	2	0	Low-quality	7.72	HMM-based (lower-bound)	0	1	dsDNAphage	1	d__Viruses;p__Uroviricota;c__Caudoviricetes;o__Unclassified;f__Unclassified	temperate	0
	contig_1904	5704	6	1	0	Low-quality	3.35	HMM-based (lower-bound)	0				d__Viruses;p__Uroviricota;c__Caudoviricetes;o__Unclassified;f__Unclassified	virulent	0
	contig_1905	14706	37	3	0	Low-quality	6.01	HMM-based (lower-bound)	0	0.9	dsDNAphage	0	d__Viruses;p__Uroviricota;c__Caudoviricetes;o__Unclassified;f__Unclassified	virulent	0
	contig_1906	13996	22	0	0	Not-determined	NA	NA	0				d__Viruses;p__Unclassified;c__Unclassified;o__Unclassified;f__Unclassified	virulent	0	1-329;5741-5848
	contig_1907	11951	18	0	0	Not-determined	NA	NA	0				d__Viruses;p__Uroviricota;c__Caudoviricetes;o__Unclassified;f__Unclassified	temperate	0		Ice41
	contig_1908	7715	14	0	0	Not-determined	NA	NA	0				d__Viruses;p__Unclassified;c__Unclassified;o__Unclassified;f__Unclassified	temperate	0
	contig_1909	6960	10	4	0	Low-quality	15.17	AAI-based (medium-confidence)	0	0.94	dsDNAphage	0	d__Viruses;p__Uroviricota;c__Caudoviricetes;o__Unclassified;f__Unclassified	virulent	0
	contig_1910	7002	14	6	0	Low-quality	7.28	HMM-based (lower-bound)	0	0.973	dsDNAphage	0	d__Viruses;p__Uroviricota;c__Caudoviricetes;o__Unclassified;f__Vilmaviridae	virulent	0
	contig_1911	5130	7	0	0	Not-determined	NA	NA	0	0.913	dsDNAphage	0	d__Viruses;p__Uroviricota;c__Caudoviricetes;o__Unclassified;f__Unclassified	virulent	1
	contig_1913	5466	11	0	0	Not-determined	NA	NA	0	0.753	dsDNAphage	0	d__Viruses;p__Uroviricota;c__Caudoviricetes;o__Unclassified;f__Unclassified	virulent	0
	contig_1914	9780	11	0	0	Not-determined	NA	NA	0				d__Viruses;p__Nucleocytoviricota;c__Unclassified;o__Unclassified;f__Unclassified	virulent	0	8169-9676
	contig_1915	14473	19	5	0	Low-quality	6.23	HMM-based (lower-bound)	0	0.96	dsDNAphage	1	d__Viruses;p__Uroviricota;c__Caudoviricetes;o__Unclassified;f__Kleczkowskaviridae	virulent	0
	contig_1916	5946	6	0	0	Not-determined	NA	NA	0				d__Viruses;p__Unclassified;c__Unclassified;o__Unclassified;f__Unclassified	virulent	0		Ice79	Betaproteobacteria	Comamonadaceae
	contig_1917	7603	7	0	0	Not-determined	NA	NA	0				d__Viruses;p__Uroviricota;c__Caudoviricetes;o__Unclassified;f__Unclassified	temperate	0
	contig_1919	5140	7	1	0	Low-quality	47.92	HMM-based (lower-bound)	0				d__Viruses;p__Artverviricota;c__Revtraviricetes;o__Ortervirales;f__Caulimoviridae	none	0	212-1046;1081-1737;1757-4124;4204-4491;4495-4610;4667-4834
	contig_1920	7260	5	1	0	Low-quality	5.02	HMM-based (lower-bound)	0	1	dsDNAphage	1	d__Viruses;p__Uroviricota;c__Caudoviricetes;o__Unclassified;f__Unclassified	virulent	0
	contig_1921	5339	6	1	0	Low-quality	6.8	AAI-based (medium-confidence)	0	0.78	dsDNAphage	0	d__Viruses;p__Uroviricota;c__Caudoviricetes;o__Unclassified;f__Unclassified	virulent	0
	contig_1922	7834	26	2	0	Low-quality	3.56	HMM-based (lower-bound)	0	0.947	dsDNAphage	0	d__Viruses;p__Uroviricota;c__Caudoviricetes;o__Unclassified;f__Unclassified	virulent	0
	contig_1923	5614	9	1	0	Medium-quality	52.34	HMM-based (lower-bound)	0				d__Viruses;p__Artverviricota;c__Revtraviricetes;o__Ortervirales;f__Unclassified	none	0	281-491;1313-4577;4615-5471
	contig_1924	8309	7	0	0	Not-determined	NA	NA	0				d__Viruses;p__Uroviricota;c__Caudoviricetes;o__Unclassified;f__Unclassified	virulent	0	8115-8309
	contig_1925	12669	11	0	0	Not-determined	NA	NA	0				d__Viruses;p__Uroviricota;c__Caudoviricetes;o__Unclassified;f__Unclassified	virulent	1	3474-3613
	contig_1926	5143	10	1	1	Low-quality	2.53	HMM-based (lower-bound)	0	0.76	ssDNA	0	d__Viruses;p__Uroviricota;c__Caudoviricetes;o__Unclassified;f__Unclassified	virulent	0
	contig_1928	5696	6	4	0	Low-quality	6.16	AAI-based (medium-confidence)	0	0.987	dsDNAphage	3	d__Viruses;p__Uroviricota;c__Caudoviricetes;o__Unclassified;f__Herelleviridae	virulent	0
	contig_1931	5662	6	1	0	Low-quality	0.45	HMM-based (lower-bound)	0	0.547	dsDNAphage	0	d__Viruses;p__Unclassified;c__Unclassified;o__Unclassified;f__Unclassified	virulent	0
	contig_1932	13007	8	1	0	Low-quality	23.78	HMM-based (lower-bound)	0	0.567	dsDNAphage	0	d__Viruses;p__Uroviricota;c__Caudoviricetes;o__Unclassified;f__Unclassified	temperate	0		Ice31	Planctomycetia	Gemmataceae
	contig_1933	9468	14	1	0	Low-quality	1.21	HMM-based (lower-bound)	0				d__Viruses;p__Unclassified;c__Unclassified;o__Unclassified;f__Unclassified	virulent	0	7962-8079;9134-9267;9273-9468
	contig_1934	5241	7	0	0	Not-determined	NA	NA	0				d__Viruses;p__Unclassified;c__Unclassified;o__Unclassified;f__Unclassified	virulent	0	5106-5241
	contig_1938	7813	8	1	0	Medium-quality	72.84	HMM-based (lower-bound)	0				d__Viruses;p__Artverviricota;c__Revtraviricetes;o__Ortervirales;f__Caulimoviridae	virulent	0	6189-6294;6894-7038
	contig_1940	9332	14	3	0	Low-quality	12.18	HMM-based (lower-bound)	0	0.98	dsDNAphage	3	d__Viruses;p__Uroviricota;c__Caudoviricetes;o__Unclassified;f__Unclassified	temperate	0
	contig_1942	5062	7	1	0	Low-quality	9.29	AAI-based (medium-confidence)	0	0.907	dsDNAphage	1	d__Viruses;p__Uroviricota;c__Caudoviricetes;o__Nakonvirales;f__Ekchuahviridae	virulent	0	1122-1229;2724-2904;3116-3224	Ice49;Ice21
	contig_1943	5472	13	1	0	Low-quality	9.8	HMM-based (lower-bound)	0	0.693	dsDNAphage	0	d__Viruses;p__Uroviricota;c__Caudoviricetes;o__Unclassified;f__Demerecviridae	virulent	0	955-1301
	contig_1944	51219	96	10	3	Low-quality	26.71	HMM-based (lower-bound)	0	0.927	dsDNAphage	0	d__Viruses;p__Uroviricota;c__Caudoviricetes;o__Unclassified;f__Unclassified	virulent	1
	contig_1945	7180	10	1	1	Low-quality	8.94	HMM-based (lower-bound)	16.78				d__Viruses;p__Unclassified;c__Unclassified;o__Unclassified;f__Unclassified	virulent	1	60-245;747-846;1943-2232;3003-3264;3366-3578;5138-5392
	contig_1946	5951	9	0	0	Not-determined	NA	NA	0				d__Viruses;p__Uroviricota;c__Caudoviricetes;o__Unclassified;f__Unclassified	temperate	0
	contig_1947	12479	16	1	0	High-quality	100	HMM-based (lower-bound)	0				d__Viruses;p__Artverviricota;c__Revtraviricetes;o__Ortervirales;f__Caulimoviridae	none	0	12325-12479
	contig_1948	15893	28	3	0	Low-quality	21.02	HMM-based (lower-bound)	0	0.987	dsDNAphage	1	d__Viruses;p__Uroviricota;c__Caudoviricetes;o__Unclassified;f__Unclassified	virulent	0	1879-1992
	contig_1949	8334	14	0	0	Not-determined	NA	NA	0				d__Viruses;p__Unclassified;c__Unclassified;o__Unclassified;f__Unclassified	none	0	7188-7302		Cytophagia	Hymenobacteraceae
	contig_1950	13028	15	1	2	Low-quality	5.3	HMM-based (lower-bound)	0				d__Viruses;p__Uroviricota;c__Caudoviricetes;o__Unclassified;f__Unclassified	virulent	0			Cytophagia	Hymenobacteraceae
	contig_1951	9343	6	2	0	Low-quality	0.68	HMM-based (lower-bound)	0	0.9	dsDNAphage	1	d__Viruses;p__Nucleocytoviricota;c__Megaviricetes;o__Imitervirales;f__Mimiviridae	virulent	0
	contig_1952	5104	9	0	0	Not-determined	NA	NA	0				d__Viruses;p__Uroviricota;c__Caudoviricetes;o__Unclassified;f__Unclassified	virulent	1
	contig_1953	14204	16	3	0	Low-quality	22.4	HMM-based (lower-bound)	0	0.973	dsDNAphage	1	d__Viruses;p__Uroviricota;c__Caudoviricetes;o__Unclassified;f__Unclassified	virulent	0
	contig_1955	9850	10	0	0	Not-determined	NA	NA	0				d__Viruses;p__Uroviricota;c__Caudoviricetes;o__Unclassified;f__Unclassified	temperate	0	6129-6244;6917-7034		Actinomycetes	Mycobacteriaceae
	contig_1956	7557	7	1	0	Medium-quality	85.24	HMM-based (lower-bound)	0				d__Viruses;p__Uroviricota;c__Caudoviricetes;o__Unclassified;f__Unclassified	virulent	0
	contig_1957	8716	9	1	0	Low-quality	4.08	HMM-based (lower-bound)	0	0.913	dsDNAphage	1	d__Viruses;p__Uroviricota;c__Caudoviricetes;o__Unclassified;f__Unclassified	virulent	0	7821-7943
	contig_1958	6632	9	7	0	Low-quality	11.2	AAI-based (high-confidence)	0	0.993	dsDNAphage	4	d__Viruses;p__Uroviricota;c__Caudoviricetes;o__Unclassified;f__Casjensviridae	virulent	0
	contig_1959	9030	19	4	0	Low-quality	9.58	HMM-based (lower-bound)	0	0.633	dsDNAphage	0	d__Viruses;p__Uroviricota;c__Caudoviricetes;o__Unclassified;f__Unclassified	temperate	0
	contig_1960	5905	10	3	0	Low-quality	9.38	AAI-based (medium-confidence)	0	0.873	dsDNAphage	1	d__Viruses;p__Uroviricota;c__Caudoviricetes;o__Unclassified;f__Unclassified	virulent	0
	contig_1961	9825	13	0	0	Not-determined	NA	NA	0				d__Viruses;p__Uroviricota;c__Caudoviricetes;o__Unclassified;f__Unclassified	temperate	0	1-268;1371-1501;3353-3483;3577-3731;4710-4852;5110-5476;5576-5760;5776-5920;6909-7245;7387-7597;7733-7914
	contig_1962	7180	11	0	0	Not-determined	NA	NA	0				d__Viruses;p__Unclassified;c__Unclassified;o__Unclassified;f__Unclassified	virulent	0
	contig_1963	7198	5	1	1	Low-quality	4.92	HMM-based (lower-bound)	0				d__Viruses;p__Unclassified;c__Unclassified;o__Unclassified;f__Unclassified	virulent	0
	contig_1964	10868	11	1	0	Low-quality	7.35	HMM-based (lower-bound)	0	0.947	dsDNAphage	1	d__Viruses;p__Uroviricota;c__Caudoviricetes;o__Unclassified;f__Kyanoviridae	virulent	0
	contig_1965	6580	9	1	0	Medium-quality	61.35	HMM-based (lower-bound)	0				d__Viruses;p__Artverviricota;c__Revtraviricetes;o__Ortervirales;f__Unclassified	virulent	0
	contig_1966	7103	9	1	0	Medium-quality	66.22	HMM-based (lower-bound)	0				d__Viruses;p__Artverviricota;c__Revtraviricetes;o__Ortervirales;f__Caulimoviridae	none	0	268-375;580-1393;1846-4337;4441-4604;4907-5138;5182-5912;6000-7103
	contig_1967	16818	24	0	0	Not-determined	NA	NA	0				d__Viruses;p__Unclassified;c__Unclassified;o__Unclassified;f__Unclassified	virulent	0	1-130;158-565;640-799;863-974;1448-1590;1610-1715;12803-12966
	contig_1968	9546	9	8	0	Low-quality	16.3	AAI-based (medium-confidence)	0	1	dsDNAphage	6	d__Viruses;p__Uroviricota;c__Caudoviricetes;o__Unclassified;f__Casjensviridae	virulent	0
	contig_1969	5200	11	2	0	Low-quality	14.18	AAI-based (medium-confidence)	0	0.973	dsDNAphage	1	d__Viruses;p__Uroviricota;c__Caudoviricetes;o__Unclassified;f__Unclassified	virulent	0		Ice17	Unknown	Unknown
	contig_1970	5437	9	2	0	Medium-quality	50.69	HMM-based (lower-bound)	0				d__Viruses;p__Unclassified;c__Unclassified;o__Unclassified;f__Unclassified	none	0
	contig_1971	8171	9	0	0	Not-determined	NA	NA	0				d__Viruses;p__Unclassified;c__Unclassified;o__Unclassified;f__Unclassified	virulent	0	8036-8171
	contig_1972	6470	16	2	0	Low-quality	4.5	HMM-based (lower-bound)	0	0.787	ssDNA	0	d__Viruses;p__Uroviricota;c__Caudoviricetes;o__Unclassified;f__Autographiviridae	virulent	0
	contig_1973	10570	16	2	0	Low-quality	20.73	AAI-based (medium-confidence)	0				d__Viruses;p__Uroviricota;c__Caudoviricetes;o__Unclassified;f__Unclassified	virulent	0			Betaproteobacteria	Comamonadaceae
	contig_1974	9868	15	3	0	Low-quality	16.99	HMM-based (lower-bound)	0	0.993	dsDNAphage	1	d__Viruses;p__Uroviricota;c__Caudoviricetes;o__Unclassified;f__Unclassified	virulent	0		Ice60	Deinococci	Deinococcaceae
	contig_1975	11191	8	1	0	High-quality	100	HMM-based (lower-bound)	0				d__Viruses;p__Unclassified;c__Unclassified;o__Unclassified;f__Unclassified	virulent	0	938-1038;1082-1211;6213-6347;6591-7692;7915-8033;8534-8691;9077-9191
	contig_1976	11421	15	4	1	Low-quality	20.56	AAI-based (medium-confidence)	0	1	dsDNAphage	3	d__Viruses;p__Uroviricota;c__Caudoviricetes;o__Unclassified;f__Unclassified	virulent	0
	contig_1977	7659	8	0	0	Not-determined	NA	NA	0				d__Viruses;p__Uroviricota;c__Caudoviricetes;o__Unclassified;f__Unclassified	virulent	0
	contig_1978	57528	72	10	0	Low-quality	48.35	HMM-based (lower-bound)	0	1	dsDNAphage	5	d__Viruses;p__Uroviricota;c__Caudoviricetes;o__Unclassified;f__Unclassified	virulent	1
	contig_1980	7562	8	2	0	Low-quality	6.71	HMM-based (lower-bound)	0				d__Viruses;p__Uroviricota;c__Caudoviricetes;o__Unclassified;f__Unclassified	temperate	0		Ice72;Ice52	Cytophagia	Hymenobacteraceae
	contig_1981	6833	6	0	0	Not-determined	NA	NA	0				d__Viruses;p__Uroviricota;c__Caudoviricetes;o__Unclassified;f__Unclassified	virulent	0
	contig_1982	5170	6	0	0	Not-determined	NA	NA	0				d__Viruses;p__Uroviricota;c__Caudoviricetes;o__Unclassified;f__Unclassified	none	0
	contig_1983	18535	22	3	0	High-quality	100	HMM-based (lower-bound)	0				d__Viruses;p__Unclassified;c__Unclassified;o__Unclassified;f__Unclassified	none	0	16210-16404;16689-16824
	contig_1984	5612	9	1	0	Low-quality	8.06	HMM-based (lower-bound)	0	0.867	dsDNAphage	0	d__Viruses;p__Uroviricota;c__Caudoviricetes;o__Unclassified;f__Pachyviridae	virulent	0
	contig_1985	15015	24	2	0	Low-quality	2.91	HMM-based (lower-bound)	0				d__Viruses;p__Unclassified;c__Unclassified;o__Unclassified;f__Unclassified	virulent	0
	contig_1986	6691	10	2	0	Medium-quality	62.38	HMM-based (lower-bound)	0				d__Viruses;p__Artverviricota;c__Revtraviricetes;o__Ortervirales;f__Caulimoviridae	none	0
	contig_1987	5187	5	3	0	Low-quality	3.94	AAI-based (medium-confidence)	0	0.88	dsDNAphage	0	d__Viruses;p__Uroviricota;c__Caudoviricetes;o__Unclassified;f__Unclassified	virulent	1
	contig_1989	10287	16	1	0	High-quality	95.91	HMM-based (lower-bound)	0				d__Viruses;p__Artverviricota;c__Revtraviricetes;o__Ortervirales;f__Caulimoviridae	virulent	0	1072-1225;1463-1809;1891-2151;2736-2845;2969-3108;3257-3366;5495-5635;6007-6184;6457-6743;6942-7123;7417-7561;7945-8111;8157-8509;8531-9125;9147-9544;9729-9901
	contig_1990	12599	15	4	0	Low-quality	34.72	AAI-based (medium-confidence)	0	1	dsDNAphage	3	d__Viruses;p__Uroviricota;c__Caudoviricetes;o__Unclassified;f__Unclassified	virulent	0
	contig_1991	5793	7	0	0	Not-determined	NA	NA	0				d__Viruses;p__Uroviricota;c__Caudoviricetes;o__Unclassified;f__Unclassified	temperate	0	3414-3625;4548-4682;4810-5150;5163-5281;5304-5417;5494-5793
	contig_1992	6474	9	1	0	Low-quality	9.03	HMM-based (lower-bound)	0	0.567	dsDNAphage	0	d__Viruses;p__Uroviricota;c__Caudoviricetes;o__Unclassified;f__Unclassified	virulent	0			Cytophagia	Hymenobacteraceae
	contig_1993	8901	4	2	0	Low-quality	5.38	HMM-based (lower-bound)	0	0.993	dsDNAphage	2	d__Viruses;p__Uroviricota;c__Caudoviricetes;o__Unclassified;f__Unclassified	virulent	0
	contig_1994	7526	8	0	0	Low-quality	9.45	AAI-based (medium-confidence)	0				d__Viruses;p__Uroviricota;c__Caudoviricetes;o__Unclassified;f__Unclassified	virulent	0
	contig_1996	6521	9	0	0	Not-determined	NA	NA	0				d__Viruses;p__Unclassified;c__Unclassified;o__Unclassified;f__Unclassified	virulent	2
	contig_1997	5286	4	1	0	Low-quality	49.28	HMM-based (lower-bound)	0	0.68	ssDNA	0	d__Viruses;p__Artverviricota;c__Revtraviricetes;o__Ortervirales;f__Unclassified	virulent	1	1708-1826;2125-2226;2478-2599;2805-2962;3155-3273;3843-4267;4386-4621
	contig_1998	5382	5	0	0	Not-determined	NA	NA	0	0.893	dsDNAphage	0	d__Viruses;p__Uroviricota;c__Caudoviricetes;o__Unclassified;f__Vilmaviridae	temperate	0			Actinomycetes	Microbacteriaceae
	contig_2001	6232	10	0	0	Not-determined	NA	NA	0	0.907	ssDNA	0	d__Viruses;p__Uroviricota;c__Caudoviricetes;o__Unclassified;f__Unclassified	virulent	0		Ice92
	contig_2004	37869	70	12	0	Medium-quality	50.56	HMM-based (lower-bound)	0	1	dsDNAphage	4	d__Viruses;p__Uroviricota;c__Caudoviricetes;o__Unclassified;f__Unclassified	virulent	0			Gammaproteobacteria	Pseudomonadaceae
	contig_2005	5017	9	0	0	Not-determined	NA	NA	0				d__Viruses;p__Uroviricota;c__Caudoviricetes;o__Unclassified;f__Unclassified	virulent	0			Cyanophyceae	Elainellaceae
	contig_2007	6460	5	1	0	Medium-quality	60.23	HMM-based (lower-bound)	0				d__Viruses;p__Artverviricota;c__Revtraviricetes;o__Ortervirales;f__Unclassified	none	0
	contig_2008	5058	7	1	0	Low-quality	2.45	HMM-based (lower-bound)	0	0.74	dsDNAphage	0	d__Viruses;p__Uroviricota;c__Caudoviricetes;o__Unclassified;f__Unclassified	virulent	0
	contig_2009	8362	13	2	0	Low-quality	12.7	AAI-based (medium-confidence)	0	0.94	dsDNAphage	0	d__Viruses;p__Uroviricota;c__Caudoviricetes;o__Unclassified;f__Schitoviridae	virulent	0
	contig_2010	10787	11	1	2	Low-quality	16.4	HMM-based (lower-bound)	0				d__Viruses;p__Uroviricota;c__Caudoviricetes;o__Unclassified;f__Peduoviridae	virulent	1	2238-2344		Cytophagia	Hymenobacteraceae
	contig_2012	5247	4	0	0	Not-determined	NA	NA	0	0.507	dsDNAphage	0	d__Viruses;p__Uroviricota;c__Caudoviricetes;o__Unclassified;f__Unclassified	virulent	0
	contig_2013	7640	18	1	0	Low-quality	18.18	HMM-based (lower-bound)	0	0.967	dsDNAphage	0	d__Viruses;p__Unclassified;c__Unclassified;o__Unclassified;f__Unclassified	virulent	0
	contig_2014	26946	44	12	0	Medium-quality	56.25	AAI-based (medium-confidence)	0	0.967	dsDNAphage	8	d__Viruses;p__Uroviricota;c__Caudoviricetes;o__Methanobavirales;f__Unclassified	virulent	0
	contig_2015	10843	11	2	0	Low-quality	8.97	AAI-based (medium-confidence)	0	1	dsDNAphage	4	d__Viruses;p__Uroviricota;c__Caudoviricetes;o__Unclassified;f__Unclassified	virulent	0
	contig_2016	6731	12	5	1	Low-quality	14.79	AAI-based (high-confidence)	0	0.947	dsDNAphage	0	d__Viruses;p__Uroviricota;c__Caudoviricetes;o__Unclassified;f__Unclassified	virulent	0	1-133
	contig_2017	5356	9	2	0	Low-quality	49.93	HMM-based (lower-bound)	0				d__Viruses;p__Artverviricota;c__Revtraviricetes;o__Ortervirales;f__Caulimoviridae	none	0	5183-5356
	contig_2019	13169	21	2	0	Low-quality	6.4	HMM-based (lower-bound)	0	1	dsDNAphage	1	d__Viruses;p__Uroviricota;c__Caudoviricetes;o__Unclassified;f__Unclassified	virulent	0
	contig_2020	5137	5	0	0	Not-determined	NA	NA	0	0.8	dsDNAphage	0	d__Viruses;p__Uroviricota;c__Caudoviricetes;o__Unclassified;f__Unclassified	none	0
	contig_2021	13714	17	0	0	Not-determined	NA	NA	0				d__Viruses;p__Uroviricota;c__Caudoviricetes;o__Unclassified;f__Unclassified	temperate	0
	contig_2022	6984	12	1	0	Medium-quality	65.11	HMM-based (lower-bound)	0	0.56	dsDNAphage	0	d__Viruses;p__Artverviricota;c__Revtraviricetes;o__Ortervirales;f__Caulimoviridae	none	0	3685-3919;4529-4645;5496-5751;5764-5992;6039-6144;6156-6479;6496-6984
	contig_2023	7259	14	1	0	Low-quality	4.81	HMM-based (lower-bound)	0	0.907	dsDNAphage	0	d__Viruses;p__Uroviricota;c__Caudoviricetes;o__Unclassified;f__Mesyanzhinovviridae	virulent	0		Ice60
	contig_2024	9591	10	0	0	Not-determined	NA	NA	0				d__Viruses;p__Unclassified;c__Unclassified;o__Unclassified;f__Unclassified	none	0	820-921;1111-1281;1320-1996;2298-2531;2578-3018;3051-3248;3272-3791;3845-4009;4071-4704;4798-4996;5011-5183;5355-5459;5565-5976;6121-6248;6262-6465;6826-7041;7380-7499;7680-7844;7923-8330
	contig_2026	6453	11	0	0	Not-determined	NA	NA	0				d__Viruses;p__Uroviricota;c__Caudoviricetes;o__Unclassified;f__Unclassified	virulent	0		Ice80
	contig_2027	6757	8	3	0	Low-quality	8.43	HMM-based (lower-bound)	0	0.767	dsDNAphage	0	d__Viruses;p__Uroviricota;c__Caudoviricetes;o__Unclassified;f__Vilmaviridae	virulent	0
	contig_2029	5081	11	2	0	Low-quality	2.54	HMM-based (lower-bound)	0	0.793	ssDNA	0	d__Viruses;p__Uroviricota;c__Caudoviricetes;o__Unclassified;f__Unclassified	virulent	0
	contig_2030	5264	8	0	0	Not-determined	NA	NA	0	0.74	dsDNAphage	0	d__Viruses;p__Uroviricota;c__Caudoviricetes;o__Unclassified;f__Pachyviridae	temperate	0	1828-1929	Ice86	Chitinophagia	Chitinophagaceae
	contig_2031	8822	5	1	0	Low-quality	5.7	HMM-based (lower-bound)	0	0.92	dsDNAphage	2	d__Viruses;p__Uroviricota;c__Caudoviricetes;o__Unclassified;f__Unclassified	virulent	0
	contig_2032	10322	22	2	0	Low-quality	3.99	HMM-based (lower-bound)	0	0.98	dsDNAphage	1	d__Viruses;p__Uroviricota;c__Caudoviricetes;o__Unclassified;f__Unclassified	none	0
	contig_2033	5469	8	1	0	Low-quality	8.18	HMM-based (lower-bound)	0	0.933	dsDNAphage	1	d__Viruses;p__Unclassified;c__Unclassified;o__Unclassified;f__Unclassified	virulent	0	2988-3667;3739-4865;4954-5469
	contig_2034	8218	9	0	0	Not-determined	NA	NA	0				d__Viruses;p__Unclassified;c__Unclassified;o__Unclassified;f__Unclassified	virulent	0
	contig_2035	6984	10	1	0	Medium-quality	65.11	HMM-based (lower-bound)	0				d__Viruses;p__Artverviricota;c__Revtraviricetes;o__Ortervirales;f__Unclassified	none	0	181-362;430-601;774-877;1292-1578;1854-1997;2288-2564;2594-2721;2731-3410;3507-3637;3684-3921;3954-4380;4623-4790;4792-5178;5205-5477;5686-5951;5981-6141;6734-6843
	contig_2036	14914	19	3	1	Low-quality	7.49	HMM-based (lower-bound)	0	0.573	dsDNAphage	0	d__Viruses;p__Uroviricota;c__Caudoviricetes;o__Unclassified;f__Pervagoviridae	temperate	0	1-11313	Ice80;Ice91	Chitinophagia	Chitinophagaceae
	contig_2037	10389	10	1	0	High-quality	96.86	HMM-based (lower-bound)	0				d__Viruses;p__Artverviricota;c__Revtraviricetes;o__Ortervirales;f__Caulimoviridae	none	0	144-508;561-3025;3058-4799;4953-5171;5212-5315;5388-9567;9607-9736;9773-9974;10013-10389
	contig_2038	5606	7	4	0	Low-quality	14.74	AAI-based (medium-confidence)	0	0.993	dsDNAphage	1	d__Viruses;p__Uroviricota;c__Caudoviricetes;o__Unclassified;f__Autographiviridae	virulent	0	417-587
	contig_2039	13573	26	1	0	Low-quality	21.27	HMM-based (lower-bound)	0	0.607	dsDNAphage	0	d__Viruses;p__Uroviricota;c__Caudoviricetes;o__Unclassified;f__Mesyanzhinovviridae	virulent	0	1623-1823		Actinomycetes	Mycobacteriaceae
	contig_2040	7366	12	0	0	Not-determined	NA	NA	0	0.787	dsDNAphage	0	d__Viruses;p__Uroviricota;c__Caudoviricetes;o__Unclassified;f__Unclassified	virulent	0
	contig_2041	5379	8	4	0	Low-quality	5.8	AAI-based (medium-confidence)	0	0.987	dsDNAphage	3	d__Viruses;p__Uroviricota;c__Caudoviricetes;o__Unclassified;f__Herelleviridae	virulent	0
	contig_2042	7885	10	0	0	Not-determined	NA	NA	0				d__Viruses;p__Unclassified;c__Unclassified;o__Unclassified;f__Unclassified	none	0
	contig_2043	6000	8	0	0	Not-determined	NA	NA	0				d__Viruses;p__Unclassified;c__Unclassified;o__Unclassified;f__Unclassified	virulent	0
	contig_2044	8512	11	3	1	Low-quality	7.44	HMM-based (lower-bound)	0	0.993	dsDNAphage	3	d__Viruses;p__Uroviricota;c__Caudoviricetes;o__Unclassified;f__Herelleviridae	virulent	0
	contig_2045	15277	10	2	0	Low-quality	22.42	HMM-based (lower-bound)	0	0.987	dsDNAphage	2	d__Viruses;p__Uroviricota;c__Caudoviricetes;o__Unclassified;f__Zierdtviridae	virulent	0			Deinococci	Deinococcaceae
	contig_2046	12651	30	1	0	Low-quality	13.49	HMM-based (lower-bound)	0	0.987	dsDNAphage	0	d__Viruses;p__Uroviricota;c__Caudoviricetes;o__Unclassified;f__Schitoviridae	virulent	0
	contig_2048	5002	6	0	0	Not-determined	NA	NA	0	0.64	dsDNAphage	0	d__Viruses;p__Uroviricota;c__Caudoviricetes;o__Unclassified;f__Unclassified	virulent	0	586-709;1710-1918;3255-3786
	contig_2049	7502	13	0	0	Not-determined	NA	NA	0				d__Viruses;p__Unclassified;c__Unclassified;o__Unclassified;f__Unclassified	virulent	0
	contig_2050	16631	28	2	0	High-quality	100	HMM-based (lower-bound)	0				d__Viruses;p__Artverviricota;c__Revtraviricetes;o__Ortervirales;f__Caulimoviridae	none	0	12252-12465;12542-12759;16168-16631
	contig_2051	12071	12	0	0	Not-determined	NA	NA	0				d__Viruses;p__Unclassified;c__Unclassified;o__Unclassified;f__Unclassified	virulent	0
	contig_2052	5222	6	0	0	Not-determined	NA	NA	0				d__Viruses;p__Unclassified;c__Unclassified;o__Unclassified;f__Unclassified	virulent	0
	contig_2053	5434	6	1	0	Low-quality	0.45	HMM-based (lower-bound)	0				d__Viruses;p__Unclassified;c__Unclassified;o__Unclassified;f__Unclassified	virulent	0	144-640;727-1038;1128-1980;1982-2238;2261-2915;2942-3301;3314-3478;3556-3825;4218-4421;4514-5434
	contig_2054	58790	54	12	1	Low-quality	21.44	AAI-based (medium-confidence)	0	0.907	dsDNAphage	4	d__Viruses;p__Uroviricota;c__Caudoviricetes;o__Unclassified;f__Unclassified	virulent	0
	contig_2055	10025	5	1	0	High-quality	93.46	HMM-based (lower-bound)	0				d__Viruses;p__Artverviricota;c__Revtraviricetes;o__Ortervirales;f__Caulimoviridae	virulent	0	159-1650;2141-2380;2393-3193;3231-3449;3530-3898;3925-8293;8349-8578;8622-10025
	contig_2056	12621	9	0	0	Not-determined	NA	NA	0				d__Viruses;p__Uroviricota;c__Caudoviricetes;o__Unclassified;f__Unclassified	temperate	0
	contig_2057	6319	7	1	1	Low-quality	1.78	HMM-based (lower-bound)	61.54	0.713	dsDNAphage	0	d__Viruses;p__Uroviricota;c__Caudoviricetes;o__Unclassified;f__Unclassified	virulent	0	4562-4773;5127-5258;5524-5930	Ice52	Cytophagia	Hymenobacteraceae
	contig_2059	5163	10	1	0	Low-quality	12.26	AAI-based (medium-confidence)	0				d__Viruses;p__Uroviricota;c__Caudoviricetes;o__Unclassified;f__Casjensviridae	virulent	0	3236-3345
	contig_2061	5225	8	0	0	Not-determined	NA	NA	0				d__Viruses;p__Unclassified;c__Unclassified;o__Unclassified;f__Unclassified	virulent	1		Ice49;Ice61	Armatimonadia	Capsulimonadaceae
	contig_2063	12014	10	0	0	Not-determined	NA	NA	0				d__Viruses;p__Nucleocytoviricota;c__Megaviricetes;o__Imitervirales;f__Mimiviridae	virulent	0
	contig_2064	22469	28	1	1	Low-quality	41.89	HMM-based (lower-bound)	0				d__Viruses;p__Uroviricota;c__Caudoviricetes;o__Unclassified;f__Unclassified	temperate	0	18875-19061;19900-20084
	contig_2065	7246	10	1	2	Low-quality	11.02	HMM-based (lower-bound)	0				d__Viruses;p__Uroviricota;c__Caudoviricetes;o__Unclassified;f__Unclassified	virulent	0	4382-4553;4753-4899;4997-5127;5223-5346;5436-5622;5716-5858		Cytophagia	Hymenobacteraceae
	contig_2066	5144	10	1	0	Low-quality	6.71	HMM-based (lower-bound)	0	0.973	dsDNAphage	0	d__Viruses;p__Uroviricota;c__Caudoviricetes;o__Unclassified;f__Vilmaviridae	virulent	0	4341-4445		Actinomycetes	Mycobacteriaceae
	contig_2067	9268	11	7	0	Low-quality	19.29	AAI-based (medium-confidence)	0	0.953	dsDNAphage	0	d__Viruses;p__Uroviricota;c__Caudoviricetes;o__Unclassified;f__Casjensviridae	virulent	0
	contig_2068	6260	7	1	0	Low-quality	7.88	HMM-based (lower-bound)	0	0.92	dsDNAphage	0	d__Viruses;p__Uroviricota;c__Caudoviricetes;o__Unclassified;f__Unclassified	temperate	0
	contig_2069	8248	15	1	0	Low-quality	5.15	HMM-based (lower-bound)	0	0.88	dsDNAphage	0	d__Viruses;p__Uroviricota;c__Caudoviricetes;o__Unclassified;f__Ackermannviridae	virulent	0
	contig_2070	7690	7	0	0	Not-determined	NA	NA	0				d__Viruses;p__Uroviricota;c__Caudoviricetes;o__Unclassified;f__Unclassified	none	0	260-399;847-957;4409-4522;4528-4784;4791-4905
	contig_2072	20982	40	3	0	Low-quality	9.19	HMM-based (lower-bound)	0	0.96	dsDNAphage	1	d__Viruses;p__Uroviricota;c__Caudoviricetes;o__Unclassified;f__Unclassified	virulent	0
	contig_2073	5394	9	1	1	Low-quality	6.11	HMM-based (lower-bound)	20.02				d__Viruses;p__Unclassified;c__Unclassified;o__Unclassified;f__Unclassified	virulent	0
	contig_2074	5492	6	0	0	Not-determined	NA	NA	0				d__Viruses;p__Unclassified;c__Unclassified;o__Unclassified;f__Unclassified	virulent	0		Ice4	Polyangia	Polyangiaceae
	contig_2075	8683	11	1	0	Low-quality	12.47	HMM-based (lower-bound)	0				d__Viruses;p__Uroviricota;c__Caudoviricetes;o__Unclassified;f__Unclassified	none	0
	contig_2076	5052	6	0	0	Not-determined	NA	NA	0	0.98	dsDNAphage	1	d__Viruses;p__Uroviricota;c__Caudoviricetes;o__Unclassified;f__Kyanoviridae	virulent	0
	contig_2077	6256	16	4	0	Low-quality	15.25	HMM-based (lower-bound)	0	1	dsDNAphage	1	d__Viruses;p__Uroviricota;c__Caudoviricetes;o__Unclassified;f__Unclassified	virulent	0
	contig_2078	24894	29	1	1	Low-quality	22.1	HMM-based (lower-bound)	0				d__Viruses;p__Uroviricota;c__Caudoviricetes;o__Unclassified;f__Unclassified	temperate	0
	contig_2080	8115	9	2	0	Medium-quality	75.66	HMM-based (lower-bound)	0				d__Viruses;p__Artverviricota;c__Revtraviricetes;o__Ortervirales;f__Unclassified	none	0	792-1123;1147-1396;1424-2251;2280-2600;3553-3666;4070-4173;5053-5172;6485-7492;7828-7939
	contig_2081	5347	8	0	0	Not-determined	NA	NA	0	0.76	dsDNAphage	0	d__Viruses;p__Uroviricota;c__Caudoviricetes;o__Unclassified;f__Vilmaviridae	temperate	0
	contig_2082	51486	53	8	1	Low-quality	40.03	HMM-based (lower-bound)	0	0.94	dsDNAphage	0	d__Viruses;p__Uroviricota;c__Caudoviricetes;o__Crassvirales;f__Steigviridae	none	1
	contig_2083	7887	9	0	0	Not-determined	NA	NA	0				d__Viruses;p__Unclassified;c__Unclassified;o__Unclassified;f__Unclassified	none	1	1260-1667;1721-1835;1892-3025;3054-3278;3280-3718;4201-4305;4462-4576;4619-5872;5906-6579	Ice18	Sphingobacteriia	Unknown
	contig_2084	5044	7	0	0	Not-determined	NA	NA	0				d__Viruses;p__Uroviricota;c__Caudoviricetes;o__Unclassified;f__Unclassified	virulent	0		Ice91
	contig_2085	6295	6	0	0	Not-determined	NA	NA	0				d__Viruses;p__Unclassified;c__Unclassified;o__Unclassified;f__Unclassified	virulent	0
	contig_2086	9059	14	1	1	Low-quality	8.84	AAI-based (medium-confidence)	0	0.98	dsDNAphage	2	d__Viruses;p__Uroviricota;c__Caudoviricetes;o__Unclassified;f__Herelleviridae	virulent	0		Ice10	Polyangia	Polyangiaceae
	contig_2087	10769	8	0	0	Not-determined	NA	NA	0				d__Viruses;p__Unclassified;c__Unclassified;o__Unclassified;f__Unclassified	temperate	0
	contig_2088	5050	9	0	0	Not-determined	NA	NA	0				d__Viruses;p__Unclassified;c__Unclassified;o__Unclassified;f__Unclassified	virulent	0	4014-4146;4196-4785
	contig_2089	19307	29	1	2	Low-quality	9.65	HMM-based (lower-bound)	0	0.673	dsDNAphage	0	d__Viruses;p__Uroviricota;c__Caudoviricetes;o__Unclassified;f__Unclassified	virulent	0
	contig_2090	10091	10	0	0	Not-determined	NA	NA	0				d__Viruses;p__Unclassified;c__Unclassified;o__Unclassified;f__Unclassified	virulent	0
	contig_2091	5785	9	2	0	Low-quality	6.96	HMM-based (lower-bound)	0	0.907	dsDNAphage	1	d__Viruses;p__Uroviricota;c__Caudoviricetes;o__Unclassified;f__Unclassified	virulent	0	1-324;381-823;825-952;973-1219;1247-1391;1419-1724;1778-2323;2405-3000;3115-3278;3319-3431;3464-3565;3662-3800;3989-4268;4304-4554;4611-4827;4957-5068;5155-5340;5362-5507;5567-5785
	contig_2092	7164	14	1	0	Medium-quality	66.79	HMM-based (lower-bound)	0				d__Viruses;p__Artverviricota;c__Revtraviricetes;o__Ortervirales;f__Caulimoviridae	none	0
	contig_2093	16252	27	1	0	High-quality	90.46	AAI-based (medium-confidence)	0	0.62	dsDNAphage	0	d__Viruses;p__Unclassified;c__Unclassified;o__Unclassified;f__Unclassified	virulent	0
	contig_2094	6213	11	2	0	Medium-quality	57.92	HMM-based (lower-bound)	0				d__Viruses;p__Artverviricota;c__Revtraviricetes;o__Ortervirales;f__Caulimoviridae	none	0	925-1041;1129-1247;1452-1866;2059-2273;2310-2423;2457-2559;2588-2729;2761-2892;2920-3294;3553-3705;3766-4464;4495-4796;4834-5444;5612-5816;5844-6067
	contig_2095	149368	171	16	6	Medium-quality	78.96	HMM-based (lower-bound)	0	0.993	dsDNAphage	4	d__Viruses;p__Uroviricota;c__Caudoviricetes;o__Crassvirales;f__Unclassified	virulent	6
	contig_2098	11829	11	2	1	Low-quality	7.53	HMM-based (lower-bound)	0	0.98	dsDNAphage	2	d__Viruses;p__Uroviricota;c__Caudoviricetes;o__Crassvirales;f__Unclassified	virulent	0
	contig_2099	135532	209	24	2	Medium-quality	60.06	HMM-based (lower-bound)	0	0.98	dsDNAphage	4	d__Viruses;p__Uroviricota;c__Caudoviricetes;o__Unclassified;f__Unclassified	virulent	7
	contig_2101	7368	8	5	0	Low-quality	13.51	AAI-based (medium-confidence)	0	0.88	dsDNAphage	0	d__Viruses;p__Uroviricota;c__Caudoviricetes;o__Unclassified;f__Unclassified	virulent	0
	contig_2102	19502	21	2	1	High-quality	100	HMM-based (lower-bound)	0				d__Viruses;p__Artverviricota;c__Revtraviricetes;o__Ortervirales;f__Caulimoviridae	none	0	192-344;556-689;1222-1355;2339-2518;3424-3687;3984-4130;4558-4660;4879-4988;7101-7268;8052-8190;8286-8570;8665-8864;9193-9340;10651-10758;10955-11072;11788-11898;12725-12833;13165-13953;14040-14397;14448-14587;16811-16994;18951-19180
	contig_2103	5071	7	3	0	High-quality	93.19	AAI-based (medium-confidence)	0				d__Viruses;p__Artverviricota;c__Revtraviricetes;o__Ortervirales;f__Caulimoviridae	virulent	0	2152-2300;2420-2565;3268-3497;3597-3731;3757-3932;3953-4058;4067-4250
	contig_2104	5751	12	1	0	Medium-quality	53.62	HMM-based (lower-bound)	0				d__Viruses;p__Unclassified;c__Unclassified;o__Unclassified;f__Unclassified	none	0
	contig_2105	5323	5	0	0	Low-quality	12.95	AAI-based (medium-confidence)	0	0.993	dsDNAphage	1	d__Viruses;p__Uroviricota;c__Caudoviricetes;o__Unclassified;f__Unclassified	none	0
	contig_2107	10315	8	0	0	Not-determined	NA	NA	0				d__Viruses;p__Unclassified;c__Unclassified;o__Unclassified;f__Unclassified	virulent	1	358-468;3056-3161;3404-3584;3768-3873;6532-6640
	contig_2108	6209	11	2	0	Medium-quality	57.89	HMM-based (lower-bound)	0				d__Viruses;p__Artverviricota;c__Revtraviricetes;o__Ortervirales;f__Caulimoviridae	none	0	1239-1405;1579-2033;2206-2370;2532-2766;2886-3072;3093-3193;3220-3484;3678-3781;3783-3936;3997-4195;4245-4567;4571-4874;4916-5130;5958-6068
	contig_2111	5039	6	1	0	Low-quality	46.98	HMM-based (lower-bound)	0				d__Viruses;p__Artverviricota;c__Revtraviricetes;o__Ortervirales;f__Caulimoviridae	none	1
	contig_2113	5893	16	2	0	Low-quality	3.24	HMM-based (lower-bound)	0	0.96	dsDNAphage	0	d__Viruses;p__Uroviricota;c__Caudoviricetes;o__Unclassified;f__Unclassified	none	0
	contig_2114	22650	24	11	0	Low-quality	21.68	HMM-based (lower-bound)	0	1	dsDNAphage	7	d__Viruses;p__Uroviricota;c__Caudoviricetes;o__Unclassified;f__Unclassified	virulent	0
	contig_2115	27392	35	4	0	Low-quality	37.41	AAI-based (medium-confidence)	0	0.993	dsDNAphage	3	d__Viruses;p__Uroviricota;c__Caudoviricetes;o__Unclassified;f__Herelleviridae	virulent	0	1609-1765;3990-4106;27248-27392
	contig_2116	6632	13	2	0	Low-quality	8.8	HMM-based (lower-bound)	0	0.987	dsDNAphage	0	d__Viruses;p__Uroviricota;c__Caudoviricetes;o__Unclassified;f__Unclassified	virulent	0
	contig_2117	5274	4	2	0	Low-quality	11.59	AAI-based (high-confidence)	0	0.993	dsDNAphage	3	d__Viruses;p__Uroviricota;c__Caudoviricetes;o__Unclassified;f__Unclassified	virulent	0	3695-3798
	contig_2118	8512	7	1	0	Low-quality	12.69	AAI-based (medium-confidence)	0	0.873	dsDNAphage	0	d__Viruses;p__Uroviricota;c__Caudoviricetes;o__Unclassified;f__Unclassified	temperate	0
	contig_2119	13919	19	3	0	Low-quality	18.64	AAI-based (medium-confidence)	0	1	dsDNAphage	2	d__Viruses;p__Uroviricota;c__Caudoviricetes;o__Unclassified;f__Unclassified	virulent	0
	contig_2120	14015	18	0	0	Not-determined	NA	NA	0				d__Viruses;p__Unclassified;c__Unclassified;o__Unclassified;f__Unclassified	virulent	0	118-239
	contig_2121	5451	8	2	0	Low-quality	3.06	HMM-based (lower-bound)	0	0.62	dsDNAphage	0	d__Viruses;p__Uroviricota;c__Caudoviricetes;o__Unclassified;f__Unclassified	virulent	0
	contig_2122	17945	28	0	0	Not-determined	NA	NA	0				d__Viruses;p__Unclassified;c__Unclassified;o__Unclassified;f__Unclassified	virulent	0	1-111
	contig_2123	5087	8	1	0	Low-quality	47.43	HMM-based (lower-bound)	0				d__Viruses;p__Artverviricota;c__Revtraviricetes;o__Ortervirales;f__Caulimoviridae	virulent	0
	contig_2124	5381	7	1	0	Low-quality	9.57	HMM-based (lower-bound)	0	0.6	dsDNAphage	0	d__Viruses;p__Uroviricota;c__Caudoviricetes;o__Unclassified;f__Unclassified	virulent	0
	contig_2125	5739	10	1	0	Low-quality	8.46	HMM-based (lower-bound)	0	0.92	dsDNAphage	0	d__Viruses;p__Uroviricota;c__Caudoviricetes;o__Unclassified;f__Unclassified	virulent	0
	contig_2126	5623	9	8	0	Low-quality	9.54	AAI-based (high-confidence)	0	1	dsDNAphage	5	d__Viruses;p__Uroviricota;c__Caudoviricetes;o__Unclassified;f__Casjensviridae	virulent	0
	contig_2127	6948	18	1	1	Low-quality	3.84	HMM-based (lower-bound)	0	0.973	dsDNAphage	0	d__Viruses;p__Uroviricota;c__Caudoviricetes;o__Unclassified;f__Unclassified	virulent	0
	contig_2128	7938	7	0	0	Not-determined	NA	NA	0	0.62	dsDNAphage	0	d__Viruses;p__Uroviricota;c__Caudoviricetes;o__Unclassified;f__Unclassified	virulent	1
	contig_2129	6524	10	2	0	Medium-quality	60.82	HMM-based (lower-bound)	0				d__Viruses;p__Artverviricota;c__Revtraviricetes;o__Ortervirales;f__Caulimoviridae	none	0
	contig_2130	13952	20	0	0	Not-determined	NA	NA	0				d__Viruses;p__Uroviricota;c__Caudoviricetes;o__Unclassified;f__Unclassified	temperate	0	3960-4110;10613-10750;10794-10940	Ice60
	contig_2132	8122	20	0	0	Not-determined	NA	NA	0	0.833	dsDNAphage	0	d__Viruses;p__Uroviricota;c__Caudoviricetes;o__Unclassified;f__Vilmaviridae	virulent	0
	contig_2133	8186	11	1	0	Medium-quality	76.32	HMM-based (lower-bound)	0				d__Viruses;p__Artverviricota;c__Revtraviricetes;o__Ortervirales;f__Unclassified	none	0	146-1559;1598-2357;2385-2579;2592-2695;2716-3364;3424-3728;3767-4071;4093-4360;4394-4773;4887-5094;5131-5368;5688-6152;6362-6492;6521-6926;7082-7388;7422-7641
	contig_2134	8379	16	4	0	Low-quality	4.07	HMM-based (lower-bound)	0	0.98	dsDNAphage	0	d__Viruses;p__Uroviricota;c__Caudoviricetes;o__Unclassified;f__Unclassified	virulent	0		Ice92	Cytophagia	Hymenobacteraceae
	contig_2135	5696	9	0	0	Not-determined	NA	NA	0				d__Viruses;p__Uroviricota;c__Caudoviricetes;o__Unclassified;f__Unclassified	virulent	0			Actinomycetes	Mycobacteriaceae
	contig_2137	20335	9	0	0	Not-determined	NA	NA	0				d__Viruses;p__Unclassified;c__Unclassified;o__Unclassified;f__Unclassified	virulent	0	20220-20335
	contig_2138	5617	19	3	0	Low-quality	7.94	HMM-based (lower-bound)	0	0.907	dsDNAphage	0	d__Viruses;p__Uroviricota;c__Caudoviricetes;o__Unclassified;f__Casjensviridae	virulent	0
	contig_2139	12490	15	4	0	Low-quality	8.99	HMM-based (lower-bound)	0	1	dsDNAphage	3	d__Viruses;p__Uroviricota;c__Caudoviricetes;o__Unclassified;f__Herelleviridae	virulent	0
	contig_2140	6892	9	0	0	Not-determined	NA	NA	0	0.573	dsDNAphage	0	d__Viruses;p__Uroviricota;c__Caudoviricetes;o__Unclassified;f__Unclassified	temperate	0			Planctomycetia	Pirellulaceae
	contig_2141	37893	57	3	0	Low-quality	22.17	HMM-based (lower-bound)	0	0.947	dsDNAphage	0	d__Viruses;p__Uroviricota;c__Caudoviricetes;o__Unclassified;f__Unclassified	virulent	1
	contig_2142	15712	13	1	0	Low-quality	8.18	HMM-based (lower-bound)	0	0.873	dsDNAphage	3	d__Viruses;p__Uroviricota;c__Caudoviricetes;o__Unclassified;f__Unclassified	virulent	0
	contig_2144	9499	7	1	1	Low-quality	6.5	HMM-based (lower-bound)	0	0.86	dsDNAphage	1	d__Viruses;p__Uroviricota;c__Caudoviricetes;o__Unclassified;f__Peduoviridae	virulent	0
	contig_2145	21129	20	2	0	Low-quality	10.96	HMM-based (lower-bound)	0	0.96	dsDNAphage	2	d__Viruses;p__Uroviricota;c__Caudoviricetes;o__Crassvirales;f__Unclassified	virulent	0	21029-21129
	contig_2146	21347	24	0	0	Not-determined	NA	NA	0				d__Viruses;p__Unclassified;c__Unclassified;o__Unclassified;f__Unclassified	virulent	0
	contig_2147	5912	12	1	0	Low-quality	2.63	HMM-based (lower-bound)	0	0.727	dsDNAphage	0	d__Viruses;p__Uroviricota;c__Caudoviricetes;o__Unclassified;f__Unclassified	virulent	0
	contig_2148	6078	13	2	0	Low-quality	5.19	HMM-based (lower-bound)	0	0.68	dsDNAphage	0	d__Viruses;p__Uroviricota;c__Caudoviricetes;o__Unclassified;f__Unclassified	virulent	0
	contig_2149	5752	8	0	0	Not-determined	NA	NA	0				d__Viruses;p__Unclassified;c__Unclassified;o__Unclassified;f__Unclassified	virulent	0
	contig_2150	8324	18	4	1	Low-quality	9.79	HMM-based (lower-bound)	0	0.993	dsDNAphage	0	d__Viruses;p__Uroviricota;c__Caudoviricetes;o__Unclassified;f__Mesyanzhinovviridae	virulent	1
	contig_2152	7814	12	2	0	Low-quality	4.4	HMM-based (lower-bound)	0	0.787	dsDNAphage	0	d__Viruses;p__Uroviricota;c__Caudoviricetes;o__Crassvirales;f__Unclassified	virulent	0	1221-1679;1695-2305;2310-2730;2750-3284;3363-3537;3570-3984;4051-4312;4320-5295;5355-6468;6480-7418;7485-7814
	contig_2154	27188	26	6	0	Medium-quality	66.59	AAI-based (medium-confidence)	0	0.673	dsDNAphage	0	d__Viruses;p__Uroviricota;c__Caudoviricetes;o__Unclassified;f__Autographiviridae	virulent	1
	contig_2155	6450	7	0	0	Not-determined	NA	NA	0				d__Viruses;p__Unclassified;c__Unclassified;o__Unclassified;f__Unclassified	virulent	0
	contig_2156	20055	21	0	0	Not-determined	NA	NA	0				d__Viruses;p__Unclassified;c__Unclassified;o__Unclassified;f__Unclassified	virulent	0	9982-10113;10393-10494;11064-11194;16069-16301;18379-18524;18574-18800;19843-20014
	contig_2157	97748	116	17	3	High-quality	98.32	AAI-based (medium-confidence)	0	0.993	dsDNAphage	7	d__Viruses;p__Uroviricota;c__Caudoviricetes;o__Unclassified;f__Unclassified	virulent	2			Bacteroidia	Bacteroidaceae
	contig_2159	12554	25	7	0	Low-quality	12.17	HMM-based (lower-bound)	0	0.967	dsDNAphage	0	d__Viruses;p__Uroviricota;c__Caudoviricetes;o__Unclassified;f__Unclassified	virulent	0
	contig_2160	9527	7	0	0	Not-determined	NA	NA	0				d__Viruses;p__Uroviricota;c__Caudoviricetes;o__Unclassified;f__Unclassified	temperate	0
	contig_2162	7406	7	1	0	Medium-quality	69.05	HMM-based (lower-bound)	0				d__Viruses;p__Artverviricota;c__Revtraviricetes;o__Ortervirales;f__Caulimoviridae	none	0	1-190;211-580;611-817;1720-1926;3400-4159;4200-4542;5090-5355;5421-5695;6981-7265
	contig_2163	5173	8	1	0	Low-quality	7.63	HMM-based (lower-bound)	0				d__Viruses;p__Unclassified;c__Unclassified;o__Unclassified;f__Unclassified	virulent	0			Cytophagia	Hymenobacteraceae
	contig_2164	6707	12	0	0	Not-determined	NA	NA	0	0.647	dsDNAphage	0	d__Viruses;p__Uroviricota;c__Caudoviricetes;o__Unclassified;f__Unclassified	virulent	1
	contig_2165	9964	10	0	0	Not-determined	NA	NA	0				d__Viruses;p__Unclassified;c__Unclassified;o__Unclassified;f__Unclassified	virulent	0			Deinococci	Deinococcaceae
	contig_2167	5578	11	0	0	Not-determined	NA	NA	0	0.5	dsDNAphage	0	d__Viruses;p__Unclassified;c__Unclassified;o__Unclassified;f__Unclassified	virulent	0	333-535;558-874;958-1123;1282-1555;1557-1863;2267-2395;2458-2608;2617-2740;2822-3270;3280-3511;3542-3743;3781-4002;4191-4463;4716-4850
	contig_2169	6950	6	1	1	Low-quality	1.15	HMM-based (lower-bound)	40.91	0.8	dsDNAphage	0	d__Viruses;p__Nucleocytoviricota;c__Megaviricetes;o__Imitervirales;f__Unclassified	virulent	0
	contig_2171	49294	48	15	5	Low-quality	44.98	AAI-based (medium-confidence)	37.58	0.987	dsDNAphage	9	d__Viruses;p__Uroviricota;c__Caudoviricetes;o__Unclassified;f__Unclassified	temperate	0
	contig_2172	6335	5	0	0	Not-determined	NA	NA	0				d__Viruses;p__Unclassified;c__Unclassified;o__Unclassified;f__Unclassified	virulent	0
	contig_2173	8820	5	0	0	Not-determined	NA	NA	0	0.653	dsDNAphage	0	d__Viruses;p__Uroviricota;c__Caudoviricetes;o__Unclassified;f__Herelleviridae	virulent	0	1244-1390
	contig_2174	5400	8	1	0	Low-quality	2.38	HMM-based (lower-bound)	0	0.933	dsDNAphage	0	d__Viruses;p__Uroviricota;c__Caudoviricetes;o__Unclassified;f__Straboviridae	virulent	0
	contig_2176	6607	5	2	0	Medium-quality	61.6	HMM-based (lower-bound)	0				d__Viruses;p__Artverviricota;c__Revtraviricetes;o__Ortervirales;f__Caulimoviridae	none	0	3286-3398;6037-6278
	contig_2177	10263	9	0	0	Not-determined	NA	NA	0				d__Viruses;p__Uroviricota;c__Caudoviricetes;o__Unclassified;f__Unclassified	virulent	0	172-378;604-798;1136-1401;1450-1569;1710-2060;2090-2270;2430-2691;2762-3048;3087-3226;3246-3355;3685-8217;8330-9214;9438-9599;9981-10120
	contig_2178	10130	9	1	2	Low-quality	6.93	HMM-based (lower-bound)	0	0.7	dsDNAphage	1	d__Viruses;p__Uroviricota;c__Caudoviricetes;o__Unclassified;f__Unclassified	virulent	0
	contig_2179	6444	11	2	0	Low-quality	7.9	HMM-based (lower-bound)	0	1	dsDNAphage	1	d__Viruses;p__Uroviricota;c__Caudoviricetes;o__Unclassified;f__Unclassified	virulent	0
	contig_2181	6110	10	0	0	Not-determined	NA	NA	0				d__Viruses;p__Uroviricota;c__Caudoviricetes;o__Unclassified;f__Unclassified	virulent	0
	contig_2182	15165	21	1	1	Low-quality	11.77	HMM-based (lower-bound)	0	0.647	dsDNAphage	0	d__Viruses;p__Uroviricota;c__Caudoviricetes;o__Unclassified;f__Unclassified	virulent	0
	contig_2183	8811	11	2	0	Low-quality	2.5	HMM-based (lower-bound)	0				d__Viruses;p__Nucleocytoviricota;c__Megaviricetes;o__Imitervirales;f__Mimiviridae	virulent	0
	contig_2184	9452	23	1	0	Low-quality	5.52	HMM-based (lower-bound)	0	0.887	dsDNAphage	0	d__Viruses;p__Unclassified;c__Unclassified;o__Unclassified;f__Unclassified	virulent	0
	contig_2185	7155	13	0	0	Not-determined	NA	NA	0				d__Viruses;p__Unclassified;c__Unclassified;o__Unclassified;f__Unclassified	virulent	0	2061-2205;2499-2628;5779-5881
	contig_2186	8076	11	1	0	Low-quality	5.01	HMM-based (lower-bound)	0				d__Viruses;p__Uroviricota;c__Caudoviricetes;o__Unclassified;f__Unclassified	virulent	0
	contig_2187	6396	6	0	0	Not-determined	NA	NA	0				d__Viruses;p__Uroviricota;c__Caudoviricetes;o__Unclassified;f__Unclassified	virulent	0
	contig_2188	8278	7	4	0	Low-quality	5.5	AAI-based (medium-confidence)	0	0.92	dsDNAphage	0	d__Viruses;p__Uroviricota;c__Caudoviricetes;o__Unclassified;f__Unclassified	virulent	1
	contig_2189	6201	5	0	0	Not-determined	NA	NA	0				d__Viruses;p__Unclassified;c__Unclassified;o__Unclassified;f__Unclassified	virulent	0
	contig_2191	12687	8	0	0	Not-determined	NA	NA	0	0.9	dsDNAphage	1	d__Viruses;p__Uroviricota;c__Caudoviricetes;o__Unclassified;f__Unclassified	virulent	0
	contig_2192	8232	7	1	1	Low-quality	5.71	HMM-based (lower-bound)	20.46				d__Viruses;p__Uroviricota;c__Caudoviricetes;o__Unclassified;f__Unclassified	virulent	0
	contig_2193	8174	8	5	0	Low-quality	11	HMM-based (lower-bound)	0	1	dsDNAphage	2	d__Viruses;p__Uroviricota;c__Caudoviricetes;o__Unclassified;f__Schitoviridae	virulent	0	63-524;564-929;1027-1167
	contig_2194	6418	12	0	0	Not-determined	NA	NA	0				d__Viruses;p__Unclassified;c__Unclassified;o__Unclassified;f__Unclassified	virulent	0	313-417
	contig_2195	6789	8	6	0	Low-quality	10.78	AAI-based (medium-confidence)	0	0.967	dsDNAphage	4	d__Viruses;p__Uroviricota;c__Caudoviricetes;o__Unclassified;f__Unclassified	virulent	0
	contig_2196	7278	9	0	0	Not-determined	NA	NA	0				d__Viruses;p__Uroviricota;c__Caudoviricetes;o__Unclassified;f__Unclassified	virulent	0	1-124;167-1280	Ice57
	contig_2197	8470	16	2	0	Low-quality	5.41	HMM-based (lower-bound)	0	0.7	dsDNAphage	0	d__Viruses;p__Uroviricota;c__Caudoviricetes;o__Unclassified;f__Unclassified	virulent	0
	contig_2198	9477	25	2	0	Low-quality	4.36	HMM-based (lower-bound)	0	0.98	dsDNAphage	0	d__Viruses;p__Uroviricota;c__Caudoviricetes;o__Unclassified;f__Herelleviridae	virulent	0
	contig_2199	10972	16	4	0	Low-quality	25.52	AAI-based (medium-confidence)	0	0.993	dsDNAphage	2	d__Viruses;p__Uroviricota;c__Caudoviricetes;o__Unclassified;f__Schitoviridae	virulent	0	1-106
	contig_2201	9585	17	4	0	Medium-quality	89.36	HMM-based (lower-bound)	0				d__Viruses;p__Artverviricota;c__Revtraviricetes;o__Ortervirales;f__Caulimoviridae	none	1	5695-5906
	contig_2202	6967	10	0	0	Not-determined	NA	NA	0				d__Viruses;p__Uroviricota;c__Caudoviricetes;o__Unclassified;f__Unclassified	virulent	0
	contig_2203	13487	16	3	3	Low-quality	5.19	HMM-based (lower-bound)	0	0.873	dsDNAphage	0	d__Viruses;p__Uroviricota;c__Caudoviricetes;o__Crassvirales;f__Unclassified	virulent	0
	contig_2204	24993	48	1	1	Low-quality	7.15	HMM-based (lower-bound)	0	0.9	dsDNAphage	0	d__Viruses;p__Uroviricota;c__Caudoviricetes;o__Unclassified;f__Unclassified	virulent	0	12935-13042
	contig_2205	7567	10	3	0	Low-quality	12.7	AAI-based (medium-confidence)	0	1	dsDNAphage	2	d__Viruses;p__Uroviricota;c__Caudoviricetes;o__Unclassified;f__Unclassified	virulent	0
	contig_2206	6715	14	1	0	Medium-quality	62.6	HMM-based (lower-bound)	0				d__Viruses;p__Artverviricota;c__Revtraviricetes;o__Ortervirales;f__Caulimoviridae	none	0
	contig_2207	14042	18	2	0	Low-quality	11.28	HMM-based (lower-bound)	0				d__Viruses;p__Uroviricota;c__Caudoviricetes;o__Unclassified;f__Unclassified	temperate	0		Ice11	Actinomycetes	Unknown
	contig_2208	5436	5	0	0	Not-determined	NA	NA	0				d__Viruses;p__Nucleocytoviricota;c__Megaviricetes;o__Imitervirales;f__Unclassified	virulent	0		Ice78	Unknown	Unknown
	contig_2209	6204	7	1	1	Low-quality	7.79	HMM-based (lower-bound)	38.73				d__Viruses;p__Uroviricota;c__Caudoviricetes;o__Unclassified;f__Unclassified	temperate	0
	contig_2210	8463	11	1	0	Low-quality	11.11	HMM-based (lower-bound)	0	0.8	dsDNAphage	1	d__Viruses;p__Uroviricota;c__Caudoviricetes;o__Unclassified;f__Unclassified	none	0		Ice4	Polyangia	Polyangiaceae
	contig_2211	5960	8	0	0	Not-determined	NA	NA	0	0.827	dsDNAphage	0	d__Viruses;p__Uroviricota;c__Caudoviricetes;o__Magrovirales;f__Unclassified	virulent	0
	contig_2212	7489	10	0	0	Not-determined	NA	NA	0				d__Viruses;p__Uroviricota;c__Caudoviricetes;o__Unclassified;f__Unclassified	temperate	0
	contig_2213	7171	10	4	0	Low-quality	16.6	AAI-based (medium-confidence)	0	0.993	dsDNAphage	2	d__Viruses;p__Uroviricota;c__Caudoviricetes;o__Unclassified;f__Unclassified	virulent	0	7042-7171
	contig_2214	5632	6	1	0	Low-quality	11.85	HMM-based (lower-bound)	0	0.987	dsDNAphage	2	d__Viruses;p__Uroviricota;c__Caudoviricetes;o__Unclassified;f__Unclassified	virulent	0
	contig_2215	5696	8	3	0	Low-quality	5.77	HMM-based (lower-bound)	0				d__Viruses;p__Uroviricota;c__Caudoviricetes;o__Unclassified;f__Unclassified	virulent	0	243-381;721-864
	contig_2216	10929	18	7	0	Low-quality	19.34	AAI-based (medium-confidence)	0	0.987	dsDNAphage	0	d__Viruses;p__Uroviricota;c__Caudoviricetes;o__Unclassified;f__Unclassified	virulent	2
	contig_2217	9397	17	5	0	Low-quality	11.26	HMM-based (lower-bound)	0	0.833	dsDNAphage	0	d__Viruses;p__Uroviricota;c__Caudoviricetes;o__Thumleimavirales;f__Unclassified	none	0
	contig_2218	10147	17	1	0	Low-quality	0.84	HMM-based (lower-bound)	0	0.647	dsDNAphage	0	d__Viruses;p__Uroviricota;c__Caudoviricetes;o__Unclassified;f__Unclassified	virulent	0
	contig_2219	5332	10	1	0	Low-quality	3.65	HMM-based (lower-bound)	0	0.867	dsDNAphage	1	d__Viruses;p__Uroviricota;c__Caudoviricetes;o__Unclassified;f__Unclassified	virulent	0
	contig_2220	26252	27	7	2	Low-quality	7.72	AAI-based (medium-confidence)	6.53	1	dsDNAphage	3	d__Viruses;p__Uroviricota;c__Caudoviricetes;o__Kirjokansivirales;f__Haloferuviridae	virulent	0	1-103
	contig_2222	21989	30	4	0	Low-quality	25.15	HMM-based (lower-bound)	0	1	dsDNAphage	2	d__Viruses;p__Uroviricota;c__Caudoviricetes;o__Unclassified;f__Pervagoviridae	virulent	0	6299-6407
	contig_2223	6052	7	2	0	Low-quality	3.04	AAI-based (medium-confidence)	0				d__Viruses;p__Uroviricota;c__Caudoviricetes;o__Unclassified;f__Unclassified	virulent	0
	contig_2224	7045	4	1	0	Low-quality	1.99	HMM-based (lower-bound)	0				d__Viruses;p__Uroviricota;c__Caudoviricetes;o__Unclassified;f__Unclassified	virulent	0
	contig_2225	8242	13	0	0	Not-determined	NA	NA	0				d__Viruses;p__Unclassified;c__Unclassified;o__Unclassified;f__Unclassified	virulent	0
	contig_2226	7342	14	2	0	Low-quality	9	HMM-based (lower-bound)	0				d__Viruses;p__Uroviricota;c__Caudoviricetes;o__Unclassified;f__Unclassified	virulent	0	255-448;626-762;797-903;1040-1445;1585-1788;1858-2015;2911-3095;3354-3688;3881-4007;4573-4847;5736-5908;6103-6226;6250-6384;6648-6769;6869-6970	Ice68;Ice72	Cytophagia	Hymenobacteraceae
	contig_2227	11982	14	1	0	Low-quality	7.16	HMM-based (lower-bound)	0				d__Viruses;p__Uroviricota;c__Caudoviricetes;o__Unclassified;f__Unclassified	temperate	0		Ice41
	contig_2228	7894	12	0	0	Not-determined	NA	NA	0	0.5	dsDNAphage	0	d__Viruses;p__Unclassified;c__Unclassified;o__Unclassified;f__Unclassified	virulent	0
	contig_2229	14699	22	0	0	Not-determined	NA	NA	0				d__Viruses;p__Unclassified;c__Unclassified;o__Unclassified;f__Unclassified	virulent	0	8168-8302
	contig_2230	6668	15	1	0	Low-quality	2.73	HMM-based (lower-bound)	0	0.96	dsDNAphage	0	d__Viruses;p__Uroviricota;c__Caudoviricetes;o__Unclassified;f__Unclassified	virulent	0
	contig_2232	5173	8	0	0	Not-determined	NA	NA	0	0.767	dsDNAphage	0	d__Viruses;p__Uroviricota;c__Caudoviricetes;o__Unclassified;f__Vilmaviridae	none	0
	contig_2233	5733	6	0	0	Not-determined	NA	NA	0				d__Viruses;p__Uroviricota;c__Caudoviricetes;o__Unclassified;f__Unclassified	virulent	1	2773-2873;3057-3187
	contig_2234	6827	11	6	0	Low-quality	10.02	HMM-based (lower-bound)	0	1	dsDNAphage	2	d__Viruses;p__Uroviricota;c__Caudoviricetes;o__Methanobavirales;f__Unclassified	virulent	0			Actinomycetes	Mycobacteriaceae
	contig_2235	15548	29	4	1	Low-quality	14.01	HMM-based (lower-bound)	0	0.94	dsDNAphage	0	d__Viruses;p__Uroviricota;c__Caudoviricetes;o__Unclassified;f__Pervagoviridae	virulent	0
	contig_2236	5198	8	0	0	Not-determined	NA	NA	0				d__Viruses;p__Nucleocytoviricota;c__Megaviricetes;o__Imitervirales;f__Mimiviridae	none	0	673-891;952-1219;1396-1497;2533-3618;3645-4089;4162-5055
	contig_2238	8168	13	4	0	Low-quality	17.59	AAI-based (medium-confidence)	0	0.993	dsDNAphage	1	d__Viruses;p__Uroviricota;c__Caudoviricetes;o__Unclassified;f__Unclassified	virulent	1
	contig_2239	7590	8	0	0	Low-quality	8.77	AAI-based (high-confidence)	0				d__Viruses;p__Uroviricota;c__Caudoviricetes;o__Unclassified;f__Peduoviridae	virulent	0			Betaproteobacteria	Comamonadaceae
	contig_2240	8870	10	1	0	Medium-quality	82.69	HMM-based (lower-bound)	0				d__Viruses;p__Artverviricota;c__Revtraviricetes;o__Ortervirales;f__Caulimoviridae	none	0	7590-7697
	contig_2241	49162	70	8	0	Low-quality	28.87	HMM-based (lower-bound)	0	0.98	dsDNAphage	4	d__Viruses;p__Uroviricota;c__Caudoviricetes;o__Kirjokansivirales;f__Haloferuviridae	virulent	1
	contig_2242	5498	6	1	1	Low-quality	7.67	HMM-based (lower-bound)	0	0.613	dsDNAphage	0	d__Viruses;p__Uroviricota;c__Caudoviricetes;o__Unclassified;f__Unclassified	virulent	0	1-159;175-401		Cytophagia	Hymenobacteraceae
	contig_2244	5237	10	0	0	Not-determined	NA	NA	0				d__Viruses;p__Uroviricota;c__Caudoviricetes;o__Unclassified;f__Unclassified	virulent	0
	contig_2245	6335	7	4	0	Low-quality	11.83	AAI-based (high-confidence)	0	0.773	dsDNAphage	0	d__Viruses;p__Uroviricota;c__Caudoviricetes;o__Unclassified;f__Unclassified	none	0
	contig_2246	18763	16	4	2	Low-quality	23.14	AAI-based (medium-confidence)	34.37	0.94	dsDNAphage	2	d__Viruses;p__Uroviricota;c__Caudoviricetes;o__Unclassified;f__Unclassified	virulent	0			Betaproteobacteria	Comamonadaceae
	contig_2247	8995	9	2	0	Low-quality	12.64	HMM-based (lower-bound)	0	0.993	dsDNAphage	2	d__Viruses;p__Uroviricota;c__Caudoviricetes;o__Crassvirales;f__Unclassified	virulent	1
	contig_2248	19292	22	18	0	Low-quality	36.6	AAI-based (medium-confidence)	0	0.993	dsDNAphage	11	d__Viruses;p__Uroviricota;c__Caudoviricetes;o__Unclassified;f__Unclassified	virulent	0
	contig_2249	22646	13	0	0	Not-determined	NA	NA	0				d__Viruses;p__Unclassified;c__Unclassified;o__Unclassified;f__Unclassified	virulent	0			Cyanophyceae	Cyanobiaceae
	contig_2250	6938	9	0	0	Not-determined	NA	NA	0				d__Viruses;p__Uroviricota;c__Caudoviricetes;o__Unclassified;f__Unclassified	virulent	0
	contig_2251	18899	35	0	0	Not-determined	NA	NA	0	0.64	dsDNAphage	0	d__Viruses;p__Uroviricota;c__Caudoviricetes;o__Unclassified;f__Unclassified	virulent	0
	contig_2252	27182	33	1	0	High-quality	100	HMM-based (lower-bound)	0				d__Viruses;p__Artverviricota;c__Revtraviricetes;o__Ortervirales;f__Caulimoviridae	none	0	978-1252;2869-3162;8303-8493;8517-8642;8664-8789;10346-10752;11809-11950;12411-12587;13915-14022;14200-14338;15361-15540;25377-25476
	contig_2253	7871	9	0	0	Not-determined	NA	NA	0				d__Viruses;p__Uroviricota;c__Caudoviricetes;o__Unclassified;f__Unclassified	temperate	0
	contig_2254	8480	10	3	0	Low-quality	0.76	HMM-based (lower-bound)	0				d__Viruses;p__Unclassified;c__Unclassified;o__Unclassified;f__Unclassified	virulent	0
	contig_2255	9758	15	2	0	Low-quality	11.75	HMM-based (lower-bound)	0	0.747	dsDNAphage	1	d__Viruses;p__Uroviricota;c__Caudoviricetes;o__Unclassified;f__Unclassified	none	0
	contig_2256	5058	4	0	0	Not-determined	NA	NA	0				d__Viruses;p__Unclassified;c__Unclassified;o__Unclassified;f__Unclassified	virulent	0	4572-4755;4829-4937
	contig_2257	5848	8	0	0	Not-determined	NA	NA	0				d__Viruses;p__Uroviricota;c__Caudoviricetes;o__Unclassified;f__Unclassified	virulent	1
	contig_2258	6310	7	0	0	Not-determined	NA	NA	0	0.567	dsDNAphage	0	d__Viruses;p__Unclassified;c__Unclassified;o__Unclassified;f__Unclassified	virulent	0	335-456;558-669;906-1006;1368-1523;5354-5539
	contig_2259	19411	23	3	1	Low-quality	12.59	HMM-based (lower-bound)	0	0.993	dsDNAphage	1	d__Viruses;p__Uroviricota;c__Caudoviricetes;o__Unclassified;f__Unclassified	virulent	0
	contig_2261	9982	15	1	0	Low-quality	1.27	HMM-based (lower-bound)	0				d__Viruses;p__Unclassified;c__Unclassified;o__Unclassified;f__Unclassified	virulent	0	1-301;473-639;910-1030;1508-1634;1667-1913;2583-2718;3204-3343;5252-5403;5921-6036;7008-7285;7343-7755;7758-8184;9199-9322;9630-9746;9853-9982
	contig_2263	14512	13	0	0	Not-determined	NA	NA	0				d__Viruses;p__Nucleocytoviricota;c__Megaviricetes;o__Imitervirales;f__Unclassified	virulent	0	1-123;1082-1189
	contig_2264	5679	8	1	0	Low-quality	3.17	HMM-based (lower-bound)	0	0.933	dsDNAphage	0	d__Viruses;p__Uroviricota;c__Caudoviricetes;o__Unclassified;f__Unclassified	temperate	0	5080-5228	Ice75;Ice72	Bacteroidia;Cytophagia	Bacteroidaceae;Hymenobacteraceae
	contig_2265	18685	18	2	3	Low-quality	9.01	HMM-based (lower-bound)	75.18	0.507	dsDNAphage	0	d__Viruses;p__Uroviricota;c__Caudoviricetes;o__Unclassified;f__Unclassified	virulent	0		Ice75	Cytophagia	Hymenobacteraceae
	contig_2267	6922	11	0	0	Not-determined	NA	NA	0				d__Viruses;p__Unclassified;c__Unclassified;o__Unclassified;f__Unclassified	virulent	0	1-105;6664-6922
	contig_2268	12857	8	1	1	Low-quality	1.89	HMM-based (lower-bound)	69.64	0.9	dsDNAphage	2	d__Viruses;p__Uroviricota;c__Caudoviricetes;o__Unclassified;f__Ackermannviridae	virulent	0
	contig_2270	5055	9	2	0	Low-quality	5.86	AAI-based (medium-confidence)	0	0.853	dsDNAphage	0	d__Viruses;p__Uroviricota;c__Caudoviricetes;o__Unclassified;f__Peduoviridae	virulent	0	3274-3406;3600-3786;4003-4171
	contig_2271	5360	6	0	0	Not-determined	NA	NA	0				d__Viruses;p__Uroviricota;c__Caudoviricetes;o__Unclassified;f__Unclassified	temperate	0	499-663;821-928;1352-1497;2095-2232;3156-3256;4493-4598
	contig_2272	5010	11	2	0	Low-quality	11.06	AAI-based (high-confidence)	0	0.993	dsDNAphage	0	d__Viruses;p__Uroviricota;c__Caudoviricetes;o__Unclassified;f__Unclassified	virulent	0
	contig_2273	5967	9	0	0	Not-determined	NA	NA	0				d__Viruses;p__Unclassified;c__Unclassified;o__Unclassified;f__Unclassified	temperate	0	2797-3116;3163-3454;3797-4982;5452-5556
	contig_2274	6420	8	2	0	Medium-quality	59.85	HMM-based (lower-bound)	0				d__Viruses;p__Artverviricota;c__Revtraviricetes;o__Ortervirales;f__Caulimoviridae	none	0
	contig_2275	15505	28	3	0	Low-quality	17.45	HMM-based (lower-bound)	0	0.933	dsDNAphage	0	d__Viruses;p__Uroviricota;c__Caudoviricetes;o__Unclassified;f__Unclassified	virulent	0
	contig_2276	31224	34	3	0	Low-quality	29.78	HMM-based (lower-bound)	0	0.693	dsDNAphage	0	d__Viruses;p__Uroviricota;c__Caudoviricetes;o__Crassvirales;f__Unclassified	virulent	0	15661-15813
	contig_2277	5715	8	0	0	Not-determined	NA	NA	0				d__Viruses;p__Uroviricota;c__Caudoviricetes;o__Unclassified;f__Unclassified	virulent	0	99-254
	contig_2278	28370	17	2	0	Low-quality	12.46	HMM-based (lower-bound)	0	0.987	dsDNAphage	5	d__Viruses;p__Uroviricota;c__Caudoviricetes;o__Unclassified;f__Unclassified	virulent	0
	contig_2279	13246	14	0	0	Not-determined	NA	NA	0				d__Viruses;p__Uroviricota;c__Caudoviricetes;o__Unclassified;f__Pachyviridae	temperate	0		Ice75
	contig_2280	9345	6	1	0	Medium-quality	87.12	HMM-based (lower-bound)	0				d__Viruses;p__Artverviricota;c__Revtraviricetes;o__Ortervirales;f__Unclassified	virulent	1	9026-9345
	contig_2281	25054	41	6	2	Low-quality	10.92	HMM-based (lower-bound)	0	0.767	dsDNAphage	0	d__Viruses;p__Uroviricota;c__Caudoviricetes;o__Unclassified;f__Ackermannviridae	virulent	1			Actinomycetes	Microbacteriaceae
	contig_2283	8040	10	0	0	Not-determined	NA	NA	0	0.56	dsDNAphage	0	d__Viruses;p__Uroviricota;c__Caudoviricetes;o__Unclassified;f__Aggregaviridae	virulent	0
	contig_2285	25086	8	0	0	Not-determined	NA	NA	0				d__Viruses;p__Nucleocytoviricota;c__Megaviricetes;o__Imitervirales;f__Mimiviridae	virulent	0
	contig_2286	9041	2	0	0	Not-determined	NA	NA	0				d__Viruses;p__Unclassified;c__Unclassified;o__Unclassified;f__Unclassified	virulent	0	154-297;328-435;557-667;1442-1605;1919-2085;4100-4274;5996-6198
	contig_2290	5665	6	0	0	Not-determined	NA	NA	0				d__Viruses;p__Unclassified;c__Unclassified;o__Unclassified;f__Unclassified	virulent	0	328-530
	contig_2291	5874	4	0	0	Not-determined	NA	NA	0				d__Viruses;p__Unclassified;c__Unclassified;o__Unclassified;f__Unclassified	virulent	0	99-641;649-1233;1309-1641;1758-1963;2177-2386;2524-2636;2804-2949
	contig_2292	15031	10	0	0	Not-determined	NA	NA	0				d__Viruses;p__Unclassified;c__Unclassified;o__Unclassified;f__Unclassified	virulent	0
	contig_2293	24039	11	0	0	Not-determined	NA	NA	0				d__Viruses;p__Unclassified;c__Unclassified;o__Unclassified;f__Unclassified	virulent	0	1-167;375-574;914-1083;1923-2036
	contig_2294	5196	3	0	0	Not-determined	NA	NA	0				d__Viruses;p__Artverviricota;c__Revtraviricetes;o__Ortervirales;f__Retroviridae	virulent	0
	contig_2297	12239	4	0	0	Not-determined	NA	NA	0				d__Viruses;p__Unclassified;c__Unclassified;o__Unclassified;f__Unclassified	virulent	0
	contig_2299	7376	7	0	0	Not-determined	NA	NA	0				d__Viruses;p__Unclassified;c__Unclassified;o__Unclassified;f__Unclassified	virulent	0	7248-7376
	contig_2301	5219	2	0	0	Not-determined	NA	NA	0				d__Viruses;p__Unclassified;c__Unclassified;o__Unclassified;f__Unclassified	virulent	0
	contig_2302	11762	1	0	0	Not-determined	NA	NA	0				d__Viruses;p__Uroviricota;c__Caudoviricetes;o__Unclassified;f__Unclassified	virulent	0	1-105
	contig_2304	6931	8	0	0	Not-determined	NA	NA	0				d__Viruses;p__Unclassified;c__Unclassified;o__Unclassified;f__Unclassified	virulent	0
	contig_2305	5837	15	0	0	Not-determined	NA	NA	0				d__Viruses;p__Unclassified;c__Unclassified;o__Unclassified;f__Unclassified	virulent	0	1-100;5704-5837
	contig_2306	7431	3	0	0	Not-determined	NA	NA	0				d__Viruses;p__Unclassified;c__Unclassified;o__Unclassified;f__Unclassified	virulent	0
	contig_2307	6930	4	0	0	Not-determined	NA	NA	0				d__Viruses;p__Unclassified;c__Unclassified;o__Unclassified;f__Unclassified	virulent	0
	contig_2308	15650	27	1	1	Low-quality	10.79	HMM-based (lower-bound)	0	0.853	dsDNAphage	0	d__Viruses;p__Uroviricota;c__Caudoviricetes;o__Unclassified;f__Unclassified	virulent	0
	contig_2313	7848	2	0	0	Not-determined	NA	NA	0				d__Viruses;p__Unclassified;c__Unclassified;o__Unclassified;f__Unclassified	virulent	0
	contig_2315	7366	7	0	0	Not-determined	NA	NA	0	0.667	dsDNAphage	0	d__Viruses;p__Uroviricota;c__Caudoviricetes;o__Unclassified;f__Pachyviridae	temperate	0			Cytophagia	Hymenobacteraceae
	contig_2317	28241	30	1	16	Medium-quality	52.65	HMM-based (lower-bound)	0				d__Viruses;p__Uroviricota;c__Caudoviricetes;o__Unclassified;f__Unclassified	virulent	0	259-5386;8616-8739	Ice61	Armatimonadia	Capsulimonadaceae
	contig_2319	20210	12	0	0	Not-determined	NA	NA	0				d__Viruses;p__Uroviricota;c__Caudoviricetes;o__Unclassified;f__Unclassified	virulent	0
	contig_2320	6161	9	0	0	Not-determined	NA	NA	0				d__Viruses;p__Unclassified;c__Unclassified;o__Unclassified;f__Unclassified	virulent	0	32-197
	contig_2322	11032	4	0	0	Not-determined	NA	NA	0				d__Viruses;p__Unclassified;c__Unclassified;o__Unclassified;f__Unclassified	virulent	0
	contig_2323	54984	20	0	0	Not-determined	NA	NA	0				d__Viruses;p__Unclassified;c__Unclassified;o__Unclassified;f__Unclassified	virulent	0
	contig_2324	6037	5	0	0	Not-determined	NA	NA	0				d__Viruses;p__Unclassified;c__Unclassified;o__Unclassified;f__Unclassified	virulent	0	1-126
	contig_2325	5304	8	0	0	Not-determined	NA	NA	0				d__Viruses;p__Unclassified;c__Unclassified;o__Unclassified;f__Unclassified	virulent	0	1-107
	contig_2326	6561	5	1	0	Low-quality	5.03	HMM-based (lower-bound)	0				d__Viruses;p__Uroviricota;c__Caudoviricetes;o__Unclassified;f__Unclassified	virulent	0	5119-5426
	contig_2327	7623	4	0	0	Not-determined	NA	NA	0				d__Viruses;p__Unclassified;c__Unclassified;o__Unclassified;f__Unclassified	virulent	0	7409-7513
	contig_2328	5306	8	0	0	Not-determined	NA	NA	0				d__Viruses;p__Unclassified;c__Unclassified;o__Unclassified;f__Unclassified	virulent	0
	contig_2329	22485	11	0	0	Not-determined	NA	NA	0				d__Viruses;p__Nucleocytoviricota;c__Megaviricetes;o__Imitervirales;f__Mimiviridae	virulent	0
	contig_2330	5028	3	1	0	Low-quality	0.41	HMM-based (lower-bound)	0				d__Viruses;p__Unclassified;c__Unclassified;o__Unclassified;f__Unclassified	virulent	0
	contig_2331	13872	5	0	0	Not-determined	NA	NA	0				d__Viruses;p__Unclassified;c__Unclassified;o__Unclassified;f__Unclassified	virulent	0
	contig_2332	6154	1	0	0	Not-determined	NA	NA	0				d__Viruses;p__Unclassified;c__Unclassified;o__Unclassified;f__Unclassified	virulent	0
	contig_2334	5891	4	0	0	Not-determined	NA	NA	0				d__Viruses;p__Uroviricota;c__Caudoviricetes;o__Unclassified;f__Unclassified	virulent	0
	contig_2335	12093	16	0	0	Not-determined	NA	NA	0				d__Viruses;p__Unclassified;c__Unclassified;o__Unclassified;f__Unclassified	none	0
	contig_2337	18374	13	0	0	Not-determined	NA	NA	0				d__Viruses;p__Unclassified;c__Unclassified;o__Unclassified;f__Unclassified	virulent	0
	contig_2339	5408	2	0	0	Not-determined	NA	NA	0				d__Viruses;p__Unclassified;c__Unclassified;o__Unclassified;f__Unclassified	virulent	0
	contig_2340	6018	8	0	0	Not-determined	NA	NA	0				d__Viruses;p__Unclassified;c__Unclassified;o__Unclassified;f__Unclassified	virulent	0
	contig_2342	6292	12	2	0	Medium-quality	58.66	HMM-based (lower-bound)	0				d__Viruses;p__Artverviricota;c__Revtraviricetes;o__Ortervirales;f__Unclassified	none	0	5353-5464
	contig_2343	5355	4	0	0	Not-determined	NA	NA	0				d__Viruses;p__Unclassified;c__Unclassified;o__Unclassified;f__Unclassified	virulent	0
	contig_2344	5663	5	0	0	Not-determined	NA	NA	0				d__Viruses;p__Unclassified;c__Unclassified;o__Unclassified;f__Unclassified	virulent	0
	contig_2348	33374	22	0	0	Not-determined	NA	NA	0				d__Viruses;p__Unclassified;c__Unclassified;o__Unclassified;f__Unclassified	none	0
	contig_2349	13025	7	0	0	Not-determined	NA	NA	0				d__Viruses;p__Unclassified;c__Unclassified;o__Unclassified;f__Unclassified	virulent	0
	contig_2354	9404	14	0	0	Not-determined	NA	NA	0				d__Viruses;p__Unclassified;c__Unclassified;o__Unclassified;f__Unclassified	virulent	0
	contig_2355	6616	8	1	0	Low-quality	3.69	HMM-based (lower-bound)	0	0.7	dsDNAphage	0	d__Viruses;p__Uroviricota;c__Caudoviricetes;o__Unclassified;f__Unclassified	virulent	0
	contig_2356	116166	51	1	4	Low-quality	27.4	HMM-based (lower-bound)	0				d__Viruses;p__Nucleocytoviricota;c__Pokkesviricetes;o__Chitovirales;f__Poxviridae	virulent	0
	contig_2357	6130	2	0	0	Not-determined	NA	NA	0				d__Viruses;p__Unclassified;c__Unclassified;o__Unclassified;f__Unclassified	virulent	0
	contig_2358	5700	2	0	0	Not-determined	NA	NA	0				d__Viruses;p__Unclassified;c__Unclassified;o__Unclassified;f__Unclassified	virulent	0
	contig_2359	5192	2	0	0	Not-determined	NA	NA	0				d__Viruses;p__Artverviricota;c__Revtraviricetes;o__Ortervirales;f__Retroviridae	virulent	0
	contig_2360	8158	4	1	0	Low-quality	0.66	HMM-based (lower-bound)	0				d__Viruses;p__Unclassified;c__Unclassified;o__Unclassified;f__Unclassified	virulent	0
	contig_2361	5386	11	2	0	Low-quality	3.22	HMM-based (lower-bound)	0	0.993	dsDNAphage	1	d__Viruses;p__Uroviricota;c__Caudoviricetes;o__Unclassified;f__Unclassified	virulent	0
	contig_2362	8153	7	0	0	Not-determined	NA	NA	0				d__Viruses;p__Uroviricota;c__Caudoviricetes;o__Unclassified;f__Unclassified	virulent	0	5665-5766
	contig_2363	5073	4	1	1	Low-quality	0.92	AAI-based (medium-confidence)	47.78				d__Viruses;p__Nucleocytoviricota;c__Megaviricetes;o__Pimascovirales;f__Marseilleviridae	virulent	0
	contig_2364	9932	5	0	0	Not-determined	NA	NA	0				d__Viruses;p__Unclassified;c__Unclassified;o__Unclassified;f__Unclassified	virulent	0
	contig_2373	17017	9	0	0	Not-determined	NA	NA	0				d__Viruses;p__Unclassified;c__Unclassified;o__Unclassified;f__Unclassified	virulent	0	16774-16949
	contig_2376	9269	4	0	0	Not-determined	NA	NA	0				d__Viruses;p__Uroviricota;c__Caudoviricetes;o__Unclassified;f__Unclassified	virulent	0
	contig_2377	9907	3	0	0	Not-determined	NA	NA	0	0.52	ssDNA	0	d__Viruses;p__Unclassified;c__Unclassified;o__Unclassified;f__Unclassified	virulent	0
	contig_2378	6104	5	0	0	Not-determined	NA	NA	0	0.793	dsDNAphage	0	d__Viruses;p__Unclassified;c__Unclassified;o__Unclassified;f__Unclassified	virulent	0	4169-4329;5261-5416
	contig_2380	12162	8	1	0	Low-quality	16.61	AAI-based (medium-confidence)	0	0.94	dsDNAphage	1	d__Viruses;p__Uroviricota;c__Caudoviricetes;o__Unclassified;f__Unclassified	virulent	0
	contig_2381	18420	5	0	0	Not-determined	NA	NA	0				d__Viruses;p__Unclassified;c__Unclassified;o__Unclassified;f__Unclassified	virulent	0
	contig_2382	6805	2	0	0	Not-determined	NA	NA	0				d__Viruses;p__Unclassified;c__Unclassified;o__Unclassified;f__Unclassified	virulent	0
	contig_2383	5053	3	0	0	Not-determined	NA	NA	0				d__Viruses;p__Unclassified;c__Unclassified;o__Unclassified;f__Unclassified	virulent	0
	contig_2384	17142	6	0	0	Not-determined	NA	NA	0				d__Viruses;p__Unclassified;c__Unclassified;o__Unclassified;f__Unclassified	virulent	0
	contig_2385	41492	14	0	0	Not-determined	NA	NA	0				d__Viruses;p__Unclassified;c__Unclassified;o__Unclassified;f__Unclassified	virulent	0	40916-41056
	contig_2388	7982	4	0	0	Not-determined	NA	NA	0				d__Viruses;p__Unclassified;c__Unclassified;o__Unclassified;f__Unclassified	virulent	0
	contig_2392	14230	8	0	0	Not-determined	NA	NA	0				d__Viruses;p__Unclassified;c__Unclassified;o__Unclassified;f__Unclassified	virulent	0
	contig_2393	5238	11	0	0	Not-determined	NA	NA	0				d__Viruses;p__Unclassified;c__Unclassified;o__Unclassified;f__Unclassified	virulent	0
	contig_2397	7807	13	0	0	Not-determined	NA	NA	0				d__Viruses;p__Unclassified;c__Unclassified;o__Unclassified;f__Unclassified	virulent	0
	contig_2398	8743	5	0	0	Not-determined	NA	NA	0				d__Viruses;p__Unclassified;c__Unclassified;o__Unclassified;f__Unclassified	virulent	0
	contig_2399	41200	21	1	0	Low-quality	3.32	HMM-based (lower-bound)	0				d__Viruses;p__Unclassified;c__Unclassified;o__Unclassified;f__Unclassified	virulent	0
	contig_2400	5186	5	0	0	Not-determined	NA	NA	0				d__Viruses;p__Unclassified;c__Unclassified;o__Unclassified;f__Unclassified	virulent	0	588-698;1036-1177;1201-1448;1600-5186
	contig_2401	19326	2	1	0	Low-quality	12.34	HMM-based (lower-bound)	0				d__Viruses;p__Unclassified;c__Unclassified;o__Unclassified;f__Unclassified	virulent	0
	contig_2402	5419	1	0	0	Not-determined	NA	NA	0				d__Viruses;p__Unclassified;c__Unclassified;o__Unclassified;f__Unclassified	virulent	0
	contig_2403	12138	1	0	0	Not-determined	NA	NA	0				d__Viruses;p__Unclassified;c__Unclassified;o__Unclassified;f__Unclassified	virulent	0
	contig_2404	5488	7	0	0	Not-determined	NA	NA	0	0.667	dsDNAphage	0	d__Viruses;p__Uroviricota;c__Caudoviricetes;o__Unclassified;f__Unclassified	none	0			Betaproteobacteria	Comamonadaceae
	contig_2405	7866	10	0	0	Not-determined	NA	NA	0				d__Viruses;p__Unclassified;c__Unclassified;o__Unclassified;f__Unclassified	virulent	0
	contig_2409	5415	8	0	0	Not-determined	NA	NA	0				d__Viruses;p__Unclassified;c__Unclassified;o__Unclassified;f__Unclassified	virulent	0
	contig_2410	11658	6	0	0	Not-determined	NA	NA	0				d__Viruses;p__Unclassified;c__Unclassified;o__Unclassified;f__Unclassified	virulent	0
	contig_2411	5214	3	0	0	Low-quality	2.92	AAI-based (medium-confidence)	0				d__Viruses;p__Unclassified;c__Unclassified;o__Unclassified;f__Unclassified	virulent	0
	contig_2412	5614	6	0	0	Not-determined	NA	NA	0				d__Viruses;p__Nucleocytoviricota;c__Pokkesviricetes;o__Chitovirales;f__Poxviridae	virulent	0
	contig_2416	25723	8	0	0	Not-determined	NA	NA	0				d__Viruses;p__Unclassified;c__Unclassified;o__Unclassified;f__Unclassified	virulent	0
	contig_2418	16685	8	0	0	Not-determined	NA	NA	0				d__Viruses;p__Unclassified;c__Unclassified;o__Unclassified;f__Unclassified	virulent	0
	contig_2419	9244	6	1	0	Low-quality	20.87	HMM-based (lower-bound)	0				d__Viruses;p__Unclassified;c__Unclassified;o__Unclassified;f__Unclassified	none	0
	contig_2421	31561	23	1	1	Low-quality	3.86	HMM-based (lower-bound)	0				d__Viruses;p__Unclassified;c__Unclassified;o__Unclassified;f__Unclassified	virulent	0
	contig_2422	10235	4	0	0	Not-determined	NA	NA	0				d__Viruses;p__Unclassified;c__Unclassified;o__Unclassified;f__Unclassified	virulent	0
	contig_2423	7067	8	1	4	Low-quality	0.42	HMM-based (lower-bound)	24.88				d__Viruses;p__Nucleocytoviricota;c__Megaviricetes;o__Imitervirales;f__Mimiviridae	virulent	0	6945-7067
	contig_2425	6901	10	0	0	Not-determined	NA	NA	0				d__Viruses;p__Uroviricota;c__Caudoviricetes;o__Unclassified;f__Unclassified	temperate	0
	contig_2426	34803	21	0	0	Not-determined	NA	NA	0				d__Viruses;p__Unclassified;c__Unclassified;o__Unclassified;f__Unclassified	virulent	0
	contig_2427	6552	1	0	0	Not-determined	NA	NA	0				d__Viruses;p__Unclassified;c__Unclassified;o__Unclassified;f__Unclassified	virulent	0
	contig_2429	6840	2	0	0	Not-determined	NA	NA	0				d__Viruses;p__Unclassified;c__Unclassified;o__Unclassified;f__Unclassified	none	0
	contig_2431	7745	7	0	0	Not-determined	NA	NA	0				d__Viruses;p__Unclassified;c__Unclassified;o__Unclassified;f__Unclassified	virulent	0
	contig_2432	5212	5	0	0	Not-determined	NA	NA	0				d__Viruses;p__Unclassified;c__Unclassified;o__Unclassified;f__Unclassified	virulent	0
	contig_2434	61797	62	1	39	Medium-quality	81.56	HMM-based (lower-bound)	0				d__Viruses;p__Uroviricota;c__Caudoviricetes;o__Unclassified;f__Straboviridae	none	0			Actinomycetes	Pseudonocardiaceae
	contig_2435	6625	3	0	0	Not-determined	NA	NA	0				d__Viruses;p__Unclassified;c__Unclassified;o__Unclassified;f__Unclassified	virulent	0
	contig_2438	5081	7	0	0	Not-determined	NA	NA	0				d__Viruses;p__Unclassified;c__Unclassified;o__Unclassified;f__Unclassified	temperate	0
	contig_2440	12861	7	0	0	Not-determined	NA	NA	0				d__Viruses;p__Unclassified;c__Unclassified;o__Unclassified;f__Unclassified	virulent	0
	contig_2441	5947	5	0	0	Not-determined	NA	NA	0				d__Viruses;p__Unclassified;c__Unclassified;o__Unclassified;f__Unclassified	virulent	0
	contig_2442	12447	21	0	0	Not-determined	NA	NA	0				d__Viruses;p__Unclassified;c__Unclassified;o__Unclassified;f__Unclassified	virulent	0
	contig_2446	20760	11	0	0	Not-determined	NA	NA	0				d__Viruses;p__Unclassified;c__Unclassified;o__Unclassified;f__Unclassified	virulent	0
	contig_2447	11165	14	0	0	Not-determined	NA	NA	0				d__Viruses;p__Unclassified;c__Unclassified;o__Unclassified;f__Unclassified	virulent	0
	contig_2450	44569	28	0	0	Not-determined	NA	NA	0				d__Viruses;p__Unclassified;c__Unclassified;o__Unclassified;f__Unclassified	virulent	0
	contig_2451	5469	6	0	0	Not-determined	NA	NA	0				d__Viruses;p__Unclassified;c__Unclassified;o__Unclassified;f__Unclassified	virulent	0	5354-5469
	contig_2453	5247	3	0	0	Not-determined	NA	NA	0				d__Viruses;p__Unclassified;c__Unclassified;o__Unclassified;f__Unclassified	virulent	0
	contig_2455	5141	2	0	0	Not-determined	NA	NA	0				d__Viruses;p__Unclassified;c__Unclassified;o__Unclassified;f__Unclassified	virulent	0
	contig_2456	6022	8	0	0	Not-determined	NA	NA	0				d__Viruses;p__Unclassified;c__Unclassified;o__Unclassified;f__Unclassified	virulent	0
	contig_2458	26665	11	0	0	Not-determined	NA	NA	0				d__Viruses;p__Nucleocytoviricota;c__Megaviricetes;o__Imitervirales;f__Mimiviridae	virulent	0
	contig_2459	49527	21	1	0	Not-determined	NA	NA	0				d__Viruses;p__Unclassified;c__Unclassified;o__Unclassified;f__Unclassified	virulent	0
	contig_2461	5570	2	0	0	Not-determined	NA	NA	0				d__Viruses;p__Unclassified;c__Unclassified;o__Unclassified;f__Unclassified	virulent	0
	contig_2462	5748	11	0	0	Not-determined	NA	NA	0				d__Viruses;p__Unclassified;c__Unclassified;o__Unclassified;f__Unclassified	virulent	0	1-159
	contig_2463	6183	4	1	1	Low-quality	40.51	AAI-based (medium-confidence)	56.38				d__Viruses;p__Artverviricota;c__Revtraviricetes;o__Ortervirales;f__Unclassified	none	0
	contig_2464	8073	11	0	0	Not-determined	NA	NA	0				d__Viruses;p__Artverviricota;c__Revtraviricetes;o__Ortervirales;f__Unclassified	virulent	0
	contig_2465	5158	1	0	0	Not-determined	NA	NA	0				d__Viruses;p__Unclassified;c__Unclassified;o__Unclassified;f__Unclassified	virulent	0
	contig_2466	46260	18	0	0	Not-determined	NA	NA	0				d__Viruses;p__Uroviricota;c__Caudoviricetes;o__Unclassified;f__Unclassified	virulent	0
	contig_2467	10510	4	0	0	Not-determined	NA	NA	0				d__Viruses;p__Unclassified;c__Unclassified;o__Unclassified;f__Unclassified	virulent	0
	contig_2469	5729	4	0	0	Not-determined	NA	NA	0				d__Viruses;p__Nucleocytoviricota;c__Pokkesviricetes;o__Chitovirales;f__Poxviridae	virulent	0
	contig_2470	7484	14	0	0	Not-determined	NA	NA	0				d__Viruses;p__Unclassified;c__Unclassified;o__Unclassified;f__Unclassified	virulent	0
	contig_2471	5814	2	0	0	Not-determined	NA	NA	0				d__Viruses;p__Unclassified;c__Unclassified;o__Unclassified;f__Unclassified	virulent	0
	contig_2473	14779	8	1	1	Low-quality	3.28	HMM-based (lower-bound)	0				d__Viruses;p__Unclassified;c__Unclassified;o__Unclassified;f__Unclassified	virulent	0	14142-14259
	contig_2474	8937	9	1	2	Low-quality	1.75	HMM-based (lower-bound)	64.83				d__Viruses;p__Unclassified;c__Unclassified;o__Unclassified;f__Unclassified	virulent	0
	contig_2476	7765	15	0	0	Not-determined	NA	NA	0				d__Viruses;p__Unclassified;c__Unclassified;o__Unclassified;f__Unclassified	virulent	0
	contig_2477	17567	37	2	1	Low-quality	6.9	HMM-based (lower-bound)	0	0.893	dsDNAphage	0	d__Viruses;p__Uroviricota;c__Caudoviricetes;o__Unclassified;f__Unclassified	virulent	0
	contig_2480	12075	2	1	0	Low-quality	0.95	HMM-based (lower-bound)	0				d__Viruses;p__Unclassified;c__Unclassified;o__Unclassified;f__Unclassified	virulent	0
	contig_2481	8814	14	0	0	Not-determined	NA	NA	0				d__Viruses;p__Unclassified;c__Unclassified;o__Unclassified;f__Unclassified	none	0
	contig_2482	6640	1	0	0	Not-determined	NA	NA	0				d__Viruses;p__Unclassified;c__Unclassified;o__Unclassified;f__Unclassified	virulent	0	6490-6640
	contig_2486	31864	19	0	0	Not-determined	NA	NA	0				d__Viruses;p__Unclassified;c__Unclassified;o__Unclassified;f__Unclassified	virulent	0
	contig_2488	5206	1	0	0	Not-determined	NA	NA	0				d__Viruses;p__Unclassified;c__Unclassified;o__Unclassified;f__Unclassified	virulent	0
	contig_2489	6132	1	0	0	Not-determined	NA	NA	0				d__Viruses;p__Unclassified;c__Unclassified;o__Unclassified;f__Unclassified	virulent	0	32-165
	contig_2492	24535	19	1	4	Low-quality	36.21	HMM-based (lower-bound)	0				d__Viruses;p__Unclassified;c__Unclassified;o__Unclassified;f__Unclassified	virulent	0
	contig_2493	8436	12	0	0	Not-determined	NA	NA	0				d__Viruses;p__Unclassified;c__Unclassified;o__Unclassified;f__Unclassified	virulent	0
	contig_2494	12007	10	1	0	Low-quality	0.97	HMM-based (lower-bound)	0				d__Viruses;p__Unclassified;c__Unclassified;o__Unclassified;f__Unclassified	virulent	0	11892-12007
	contig_2497	6042	7	0	0	Not-determined	NA	NA	0				d__Viruses;p__Unclassified;c__Unclassified;o__Unclassified;f__Unclassified	virulent	0
	contig_2498	11149	7	0	0	Not-determined	NA	NA	0				d__Viruses;p__Unclassified;c__Unclassified;o__Unclassified;f__Unclassified	virulent	0
	contig_2499	13192	7	0	0	Not-determined	NA	NA	0				d__Viruses;p__Nucleocytoviricota;c__Megaviricetes;o__Imitervirales;f__Mimiviridae	virulent	0
	contig_2500	6105	4	0	0	Not-determined	NA	NA	0				d__Viruses;p__Unclassified;c__Unclassified;o__Unclassified;f__Unclassified	virulent	0
	contig_2501	5939	5	0	0	Not-determined	NA	NA	0				d__Viruses;p__Unclassified;c__Unclassified;o__Unclassified;f__Unclassified	virulent	0
	contig_2505	6385	2	0	0	Not-determined	NA	NA	0				d__Viruses;p__Unclassified;c__Unclassified;o__Unclassified;f__Unclassified	virulent	0
	contig_2506	40763	15	0	0	Not-determined	NA	NA	0				d__Viruses;p__Unclassified;c__Unclassified;o__Unclassified;f__Unclassified	virulent	0
	contig_2507	6708	2	0	0	Not-determined	NA	NA	0				d__Viruses;p__Unclassified;c__Unclassified;o__Unclassified;f__Unclassified	virulent	0
	contig_2508	9707	6	0	0	Not-determined	NA	NA	0				d__Viruses;p__Unclassified;c__Unclassified;o__Unclassified;f__Unclassified	virulent	0
	contig_2511	141369	67	1	2	Low-quality	33.61	HMM-based (lower-bound)	0				d__Viruses;p__Uroviricota;c__Caudoviricetes;o__Unclassified;f__Unclassified	virulent	0
	contig_2512	7326	8	0	0	Not-determined	NA	NA	0				d__Viruses;p__Unclassified;c__Unclassified;o__Unclassified;f__Unclassified	virulent	0
	contig_2513	6987	6	1	0	Low-quality	0.57	HMM-based (lower-bound)	0				d__Viruses;p__Nucleocytoviricota;c__Unclassified;o__Unclassified;f__Unclassified	virulent	0
	contig_2515	7714	12	0	0	Not-determined	NA	NA	0				d__Viruses;p__Unclassified;c__Unclassified;o__Unclassified;f__Unclassified	virulent	0
	contig_2516	51687	16	0	0	Not-determined	NA	NA	0				d__Viruses;p__Unclassified;c__Unclassified;o__Unclassified;f__Unclassified	virulent	0
	contig_2518	5197	11	0	0	Not-determined	NA	NA	0				d__Viruses;p__Unclassified;c__Unclassified;o__Unclassified;f__Unclassified	virulent	0	2051-2305;2386-2519;2751-2910;4944-5045;5051-5197
	contig_2519	6468	9	0	0	Not-determined	NA	NA	0				d__Viruses;p__Unclassified;c__Unclassified;o__Unclassified;f__Unclassified	virulent	0
	contig_2520	7780	1	0	0	Not-determined	NA	NA	0				d__Viruses;p__Uroviricota;c__Caudoviricetes;o__Unclassified;f__Unclassified	virulent	0
	contig_2521	7090	8	1	1	Low-quality	0.97	HMM-based (lower-bound)	45.35				d__Viruses;p__Unclassified;c__Unclassified;o__Unclassified;f__Unclassified	virulent	0		Ice1
	contig_2522	5824	12	0	0	Not-determined	NA	NA	0				d__Viruses;p__Unclassified;c__Unclassified;o__Unclassified;f__Unclassified	virulent	0
	contig_2524	6071	6	2	0	Medium-quality	56.6	HMM-based (lower-bound)	0				d__Viruses;p__Artverviricota;c__Revtraviricetes;o__Ortervirales;f__Caulimoviridae	none	0	2712-3353;3359-6071
	contig_2525	6455	9	0	0	Not-determined	NA	NA	0				d__Viruses;p__Unclassified;c__Unclassified;o__Unclassified;f__Unclassified	none	0	45-6455
	contig_2526	50780	29	0	0	Not-determined	NA	NA	0				d__Viruses;p__Nucleocytoviricota;c__Megaviricetes;o__Imitervirales;f__Mimiviridae	virulent	0	92-193
	contig_2527	7968	1	0	0	Not-determined	NA	NA	0				d__Viruses;p__Unclassified;c__Unclassified;o__Unclassified;f__Unclassified	virulent	0	7855-7968
	contig_2528	5460	3	0	0	Not-determined	NA	NA	0	0.507	ssDNA	0	d__Viruses;p__Unclassified;c__Unclassified;o__Unclassified;f__Unclassified	virulent	0	1-120
	contig_2529	14892	4	0	0	Not-determined	NA	NA	0				d__Viruses;p__Unclassified;c__Unclassified;o__Unclassified;f__Unclassified	virulent	0
	contig_2533	5339	3	0	0	Not-determined	NA	NA	0				d__Viruses;p__Unclassified;c__Unclassified;o__Unclassified;f__Unclassified	virulent	0	1-115
	contig_2535	6122	8	0	0	Not-determined	NA	NA	0				d__Viruses;p__Uroviricota;c__Caudoviricetes;o__Unclassified;f__Unclassified	virulent	0
	contig_2537	6204	12	0	0	Not-determined	NA	NA	0				d__Viruses;p__Unclassified;c__Unclassified;o__Unclassified;f__Unclassified	virulent	0
	contig_2538	27370	9	0	0	Not-determined	NA	NA	0				d__Viruses;p__Unclassified;c__Unclassified;o__Unclassified;f__Unclassified	virulent	0	24169-24282
	contig_2540	5126	4	0	0	Not-determined	NA	NA	0				d__Viruses;p__Unclassified;c__Unclassified;o__Unclassified;f__Unclassified	virulent	0
	contig_2543	9021	18	1	0	Low-quality	8.87	HMM-based (lower-bound)	0	0.907	dsDNAphage	0	d__Viruses;p__Uroviricota;c__Caudoviricetes;o__Unclassified;f__Unclassified	virulent	0
	contig_2545	5696	4	0	0	Not-determined	NA	NA	0				d__Viruses;p__Unclassified;c__Unclassified;o__Unclassified;f__Unclassified	virulent	0
	contig_2546	210825	200	1	140	High-quality	100	HMM-based (lower-bound)	0				d__Viruses;p__Nucleocytoviricota;c__Megaviricetes;o__Pimascovirales;f__Iridoviridae	none	0	1-1928;1964-3602;3609-6152;6161-8438;8587-8798;8834-9018;9042-15018;15053-16473;16493-16813;16849-16966;25506-25625;25647-25798;111748-111923;132056-132441
	contig_2547	15986	13	1	1	Low-quality	0.73	HMM-based (lower-bound)	0				d__Viruses;p__Nucleocytoviricota;c__Megaviricetes;o__Imitervirales;f__Mimiviridae	none	0
	contig_2548	5187	1	0	0	Not-determined	NA	NA	0				d__Viruses;p__Unclassified;c__Unclassified;o__Unclassified;f__Unclassified	virulent	0
	contig_2549	5145	5	0	0	Not-determined	NA	NA	0				d__Viruses;p__Unclassified;c__Unclassified;o__Unclassified;f__Unclassified	virulent	0
	contig_2550	5755	2	0	0	Not-determined	NA	NA	0	0.673	ssDNA	0	d__Viruses;p__Unclassified;c__Unclassified;o__Unclassified;f__Unclassified	virulent	0
	contig_2551	7179	19	0	1	Not-determined	NA	NA	0	0.98	dsDNAphage	0	d__Viruses;p__Uroviricota;c__Caudoviricetes;o__Unclassified;f__Kyanoviridae	virulent	0	1206-1307;1324-1465;2306-2421
	contig_2555	17461	6	0	0	Not-determined	NA	NA	0				d__Viruses;p__Unclassified;c__Unclassified;o__Unclassified;f__Unclassified	virulent	0	1-101;17265-17400
	contig_2556	36877	74	8	2	Low-quality	22.63	HMM-based (lower-bound)	0	0.96	dsDNAphage	1	d__Viruses;p__Uroviricota;c__Caudoviricetes;o__Unclassified;f__Kleczkowskaviridae	virulent	0	28790-28940
	contig_2559	5159	9	0	0	Not-determined	NA	NA	0				d__Viruses;p__Uroviricota;c__Caudoviricetes;o__Unclassified;f__Unclassified	virulent	0
	contig_2560	7998	5	0	0	Not-determined	NA	NA	0				d__Viruses;p__Unclassified;c__Unclassified;o__Unclassified;f__Unclassified	virulent	0
	contig_2561	8645	7	0	0	Not-determined	NA	NA	0				d__Viruses;p__Nucleocytoviricota;c__Megaviricetes;o__Unclassified;f__Unclassified	virulent	0
	contig_2562	5409	2	0	0	Not-determined	NA	NA	0				d__Viruses;p__Unclassified;c__Unclassified;o__Unclassified;f__Unclassified	virulent	0
	contig_2564	5313	1	0	0	Not-determined	NA	NA	0				d__Viruses;p__Unclassified;c__Unclassified;o__Unclassified;f__Unclassified	virulent	0
	contig_2565	8677	5	0	0	Not-determined	NA	NA	0				d__Viruses;p__Unclassified;c__Unclassified;o__Unclassified;f__Unclassified	virulent	0
	contig_2566	5117	7	0	0	Not-determined	NA	NA	0				d__Viruses;p__Uroviricota;c__Caudoviricetes;o__Unclassified;f__Unclassified	virulent	0
	contig_2567	132464	57	1	0	Low-quality	11.08	HMM-based (lower-bound)	0				d__Viruses;p__Nucleocytoviricota;c__Megaviricetes;o__Imitervirales;f__Mimiviridae	virulent	0	123308-123414
	contig_2569	18648	9	0	0	Not-determined	NA	NA	0				d__Viruses;p__Unclassified;c__Unclassified;o__Unclassified;f__Unclassified	virulent	0	18082-18191
	contig_2570	5493	3	0	0	Not-determined	NA	NA	0				d__Viruses;p__Unclassified;c__Unclassified;o__Unclassified;f__Unclassified	virulent	0	5371-5493
	contig_2571	38033	14	0	0	Not-determined	NA	NA	0				d__Viruses;p__Unclassified;c__Unclassified;o__Unclassified;f__Unclassified	virulent	0
	contig_2572	8719	3	0	0	Not-determined	NA	NA	0				d__Viruses;p__Unclassified;c__Unclassified;o__Unclassified;f__Unclassified	virulent	0
	contig_2573	185088	74	1	4	Low-quality	14.89	HMM-based (lower-bound)	0				d__Viruses;p__Nucleocytoviricota;c__Megaviricetes;o__Imitervirales;f__Mimiviridae	virulent	0
	contig_2574	5115	7	0	0	Not-determined	NA	NA	0				d__Viruses;p__Unclassified;c__Unclassified;o__Unclassified;f__Unclassified	virulent	0	1105-1309;1411-1575;1907-2016;2685-2892;3188-4128;4158-4358;4502-5115
	contig_2575	58929	17	0	0	Not-determined	NA	NA	0				d__Viruses;p__Nucleocytoviricota;c__Megaviricetes;o__Imitervirales;f__Mimiviridae	virulent	0
	contig_2576	33253	20	0	0	Not-determined	NA	NA	0				d__Viruses;p__Unclassified;c__Unclassified;o__Unclassified;f__Unclassified	virulent	0
	contig_2578	12553	1	0	0	Not-determined	NA	NA	0				d__Viruses;p__Unclassified;c__Unclassified;o__Unclassified;f__Unclassified	virulent	0	1-125
	contig_2579	7271	11	2	0	Low-quality	2.36	HMM-based (lower-bound)	0				d__Viruses;p__Nucleocytoviricota;c__Megaviricetes;o__Unclassified;f__Unclassified	virulent	0	33-217;6966-7077
	contig_2585	6469	1	0	0	Not-determined	NA	NA	0				d__Viruses;p__Unclassified;c__Unclassified;o__Unclassified;f__Unclassified	virulent	0	1-205
	contig_2587	6496	1	0	0	Not-determined	NA	NA	0				d__Viruses;p__Unclassified;c__Unclassified;o__Unclassified;f__Unclassified	virulent	0
	contig_2588	33751	18	0	0	Not-determined	NA	NA	0				d__Viruses;p__Unclassified;c__Unclassified;o__Unclassified;f__Unclassified	virulent	0
	contig_2591	5687	1	0	0	Not-determined	NA	NA	0				d__Viruses;p__Unclassified;c__Unclassified;o__Unclassified;f__Unclassified	virulent	0	1-178;5549-5653
	contig_2592	5399	10	0	0	Not-determined	NA	NA	0				d__Viruses;p__Unclassified;c__Unclassified;o__Unclassified;f__Unclassified	virulent	0	1-166
	contig_2593	7789	17	0	0	Not-determined	NA	NA	0	0.527	dsDNAphage	0	d__Viruses;p__Unclassified;c__Unclassified;o__Unclassified;f__Unclassified	virulent	0
	contig_2594	6782	9	0	0	Not-determined	NA	NA	0				d__Viruses;p__Unclassified;c__Unclassified;o__Unclassified;f__Unclassified	virulent	0
	contig_2595	6444	7	0	0	Not-determined	NA	NA	0				d__Viruses;p__Unclassified;c__Unclassified;o__Unclassified;f__Unclassified	none	0
	contig_2598	36625	26	0	0	Not-determined	NA	NA	0				d__Viruses;p__Uroviricota;c__Caudoviricetes;o__Unclassified;f__Unclassified	virulent	0
	contig_2600	6637	3	0	0	Not-determined	NA	NA	0				d__Viruses;p__Unclassified;c__Unclassified;o__Unclassified;f__Unclassified	virulent	0
	contig_2601	22182	19	0	0	Not-determined	NA	NA	0				d__Viruses;p__Unclassified;c__Unclassified;o__Unclassified;f__Unclassified	virulent	0
	contig_2602	5025	1	0	0	Not-determined	NA	NA	0				d__Viruses;p__Unclassified;c__Unclassified;o__Unclassified;f__Unclassified	virulent	0
	contig_2603	5415	11	0	0	Not-determined	NA	NA	0				d__Viruses;p__Unclassified;c__Unclassified;o__Unclassified;f__Unclassified	virulent	0	1-185;5304-5415
	contig_2604	42857	23	0	0	Not-determined	NA	NA	0				d__Viruses;p__Nucleocytoviricota;c__Megaviricetes;o__Imitervirales;f__Mimiviridae	virulent	0
	contig_2605	5238	3	0	0	Not-determined	NA	NA	0				d__Viruses;p__Unclassified;c__Unclassified;o__Unclassified;f__Unclassified	virulent	0
	contig_2607	63202	33	0	0	Not-determined	NA	NA	0				d__Viruses;p__Unclassified;c__Unclassified;o__Unclassified;f__Unclassified	virulent	0
	contig_2609	6202	4	0	0	Not-determined	NA	NA	0				d__Viruses;p__Uroviricota;c__Caudoviricetes;o__Unclassified;f__Unclassified	virulent	0
	contig_2610	5057	7	0	0	Not-determined	NA	NA	0				d__Viruses;p__Nucleocytoviricota;c__Unclassified;o__Unclassified;f__Unclassified	virulent	0
	contig_2612	5961	4	0	0	Not-determined	NA	NA	0				d__Viruses;p__Unclassified;c__Unclassified;o__Unclassified;f__Unclassified	virulent	0
	contig_2614	5265	3	0	0	Not-determined	NA	NA	0				d__Viruses;p__Unclassified;c__Unclassified;o__Unclassified;f__Unclassified	virulent	0	403-515;1611-1726
	contig_2615	5880	12	1	0	Low-quality	1.55	HMM-based (lower-bound)	0	0.867	dsDNAphage	0	d__Viruses;p__Unclassified;c__Unclassified;o__Unclassified;f__Unclassified	virulent	0
	contig_2617	6264	3	0	0	Not-determined	NA	NA	0				d__Viruses;p__Unclassified;c__Unclassified;o__Unclassified;f__Unclassified	none	0
	contig_2618	14167	8	0	0	Not-determined	NA	NA	0				d__Viruses;p__Unclassified;c__Unclassified;o__Unclassified;f__Unclassified	virulent	0
	contig_2619	5503	4	0	0	Not-determined	NA	NA	0				d__Viruses;p__Unclassified;c__Unclassified;o__Unclassified;f__Unclassified	virulent	0
	contig_2621	6094	4	1	0	Low-quality	0.49	HMM-based (lower-bound)	0				d__Viruses;p__Unclassified;c__Unclassified;o__Unclassified;f__Unclassified	virulent	0
	contig_2625	45472	43	0	0	Not-determined	NA	NA	0				d__Viruses;p__Unclassified;c__Unclassified;o__Unclassified;f__Unclassified	virulent	0
	contig_2626	15758	7	0	0	Not-determined	NA	NA	0				d__Viruses;p__Unclassified;c__Unclassified;o__Unclassified;f__Unclassified	virulent	0
	contig_2630	9290	9	1	0	Low-quality	12.36	HMM-based (lower-bound)	0				d__Viruses;p__Unclassified;c__Unclassified;o__Unclassified;f__Unclassified	virulent	0
	contig_2631	8508	4	0	0	Not-determined	NA	NA	0				d__Viruses;p__Unclassified;c__Unclassified;o__Unclassified;f__Unclassified	virulent	0	1-149
	contig_2632	8907	12	0	0	Not-determined	NA	NA	0				d__Viruses;p__Unclassified;c__Unclassified;o__Unclassified;f__Unclassified	virulent	0
	contig_2633	18554	9	0	0	Not-determined	NA	NA	0				d__Viruses;p__Unclassified;c__Unclassified;o__Unclassified;f__Unclassified	virulent	0
	contig_2634	13355	14	1	0	Low-quality	2.45	HMM-based (lower-bound)	0	0.847	dsDNAphage	1	d__Viruses;p__Uroviricota;c__Caudoviricetes;o__Unclassified;f__Unclassified	virulent	0
	contig_2642	6382	10	0	0	Not-determined	NA	NA	0				d__Viruses;p__Unclassified;c__Unclassified;o__Unclassified;f__Unclassified	virulent	0			Flavobacteriia	Flavobacteriaceae
	contig_2644	5512	1	0	0	Not-determined	NA	NA	0				d__Viruses;p__Unclassified;c__Unclassified;o__Unclassified;f__Unclassified	virulent	0
	contig_2645	19662	10	0	0	Not-determined	NA	NA	0				d__Viruses;p__Unclassified;c__Unclassified;o__Unclassified;f__Unclassified	virulent	0
	contig_2646	9855	1	0	0	Not-determined	NA	NA	0				d__Viruses;p__Uroviricota;c__Caudoviricetes;o__Unclassified;f__Unclassified	virulent	0
	contig_2648	8683	14	0	0	Not-determined	NA	NA	0				d__Viruses;p__Unclassified;c__Unclassified;o__Unclassified;f__Unclassified	virulent	0
	contig_2649	5978	2	0	0	Not-determined	NA	NA	0				d__Viruses;p__Unclassified;c__Unclassified;o__Unclassified;f__Unclassified	none	0			Cyanophyceae;Cyanophyceae;Cyanophyceae;Cyanophyceae	Cyanobiaceae;Cyanobiaceae;Cyanobiaceae;Cyanobiaceae
	contig_2650	41605	19	0	0	Not-determined	NA	NA	0				d__Viruses;p__Unclassified;c__Unclassified;o__Unclassified;f__Unclassified	virulent	0	13311-13525
	contig_2651	16757	14	0	0	Not-determined	NA	NA	0				d__Viruses;p__Uroviricota;c__Caudoviricetes;o__Unclassified;f__Unclassified	virulent	0
	contig_2652	5163	1	0	0	Not-determined	NA	NA	0				d__Viruses;p__Unclassified;c__Unclassified;o__Unclassified;f__Unclassified	virulent	0
	contig_2656	18927	14	0	0	Not-determined	NA	NA	0				d__Viruses;p__Unclassified;c__Unclassified;o__Unclassified;f__Unclassified	virulent	0
	contig_2658	6041	2	0	0	Not-determined	NA	NA	0				d__Viruses;p__Unclassified;c__Unclassified;o__Unclassified;f__Unclassified	virulent	0
	contig_2659	10174	19	1	2	Low-quality	0.82	HMM-based (lower-bound)	0				d__Viruses;p__Unclassified;c__Unclassified;o__Unclassified;f__Unclassified	virulent	0	1-133
	contig_2661	5791	11	0	0	Not-determined	NA	NA	0	0.633	ssDNA	0	d__Viruses;p__Unclassified;c__Unclassified;o__Unclassified;f__Unclassified	virulent	0
	contig_2662	7468	12	0	0	Not-determined	NA	NA	0				d__Viruses;p__Unclassified;c__Unclassified;o__Unclassified;f__Unclassified	virulent	0
	contig_2664	5383	8	0	0	Not-determined	NA	NA	0				d__Viruses;p__Unclassified;c__Unclassified;o__Unclassified;f__Unclassified	virulent	0
	contig_2665	5440	6	0	0	Not-determined	NA	NA	0				d__Viruses;p__Unclassified;c__Unclassified;o__Unclassified;f__Unclassified	virulent	0
	contig_2666	5075	9	0	0	Not-determined	NA	NA	0				d__Viruses;p__Unclassified;c__Unclassified;o__Unclassified;f__Unclassified	virulent	0	1-178
	contig_2668	6332	11	0	0	Not-determined	NA	NA	0				d__Viruses;p__Unclassified;c__Unclassified;o__Unclassified;f__Unclassified	virulent	0
	contig_2671	98755	103	1	66	High-quality	100	HMM-based (lower-bound)	0				d__Viruses;p__Unclassified;c__Unclassified;o__Unclassified;f__Unclassified	virulent	0
	contig_2672	5062	3	0	0	Not-determined	NA	NA	0				d__Viruses;p__Uroviricota;c__Caudoviricetes;o__Unclassified;f__Unclassified	virulent	0
	contig_2674	5383	4	0	0	Not-determined	NA	NA	0				d__Viruses;p__Unclassified;c__Unclassified;o__Unclassified;f__Unclassified	virulent	0
	contig_2676	6913	8	0	0	Not-determined	NA	NA	0				d__Viruses;p__Unclassified;c__Unclassified;o__Unclassified;f__Unclassified	virulent	0
	contig_2677	5128	2	0	0	Not-determined	NA	NA	0				d__Viruses;p__Unclassified;c__Unclassified;o__Unclassified;f__Unclassified	virulent	0
	contig_2678	5118	3	0	0	Not-determined	NA	NA	0				d__Viruses;p__Artverviricota;c__Revtraviricetes;o__Ortervirales;f__Unclassified	none	0	3289-3492
	contig_2680	5319	1	0	0	Not-determined	NA	NA	0				d__Viruses;p__Uroviricota;c__Caudoviricetes;o__Unclassified;f__Unclassified	virulent	0	5262-01-01
	contig_2681	40677	20	0	0	Not-determined	NA	NA	0				d__Viruses;p__Unclassified;c__Unclassified;o__Unclassified;f__Unclassified	virulent	0
	contig_2682	7075	4	2	0	Complete	100	DTR (high-confidence)	0				d__Viruses;p__Artverviricota;c__Revtraviricetes;o__Ortervirales;f__Unclassified	none	0
	contig_2683	8498	1	0	0	Not-determined	NA	NA	0				d__Viruses;p__Unclassified;c__Unclassified;o__Unclassified;f__Unclassified	virulent	0
	contig_2684	5203	2	0	0	Not-determined	NA	NA	0				d__Viruses;p__Unclassified;c__Unclassified;o__Unclassified;f__Unclassified	virulent	0	5011-5203
	contig_2685	24725	3	0	0	Not-determined	NA	NA	0				d__Viruses;p__Unclassified;c__Unclassified;o__Unclassified;f__Unclassified	virulent	0	1-144;257-484
	contig_2686	9845	1	0	0	Not-determined	NA	NA	0				d__Viruses;p__Unclassified;c__Unclassified;o__Unclassified;f__Unclassified	virulent	0	1707-1818
	contig_2688	7082	1	0	0	Not-determined	NA	NA	0				d__Viruses;p__Unclassified;c__Unclassified;o__Unclassified;f__Unclassified	virulent	0	1-259
	contig_2690	6473	9	2	0	Low-quality	7.91	HMM-based (lower-bound)	0	0.827	dsDNAphage	0	d__Viruses;p__Uroviricota;c__Caudoviricetes;o__Unclassified;f__Madisaviridae	virulent	0
	contig_2693	5091	6	0	0	Not-determined	NA	NA	0				d__Viruses;p__Unclassified;c__Unclassified;o__Unclassified;f__Unclassified	virulent	0
	contig_2694	5149	8	0	0	Not-determined	NA	NA	0				d__Viruses;p__Unclassified;c__Unclassified;o__Unclassified;f__Unclassified	virulent	0
	contig_2696	5020	1	0	0	Not-determined	NA	NA	0				d__Viruses;p__Unclassified;c__Unclassified;o__Unclassified;f__Unclassified	virulent	0	4673-4965
	contig_2698	5745	4	0	0	Not-determined	NA	NA	0	0.553	dsDNAphage	0	d__Viruses;p__Unclassified;c__Unclassified;o__Unclassified;f__Unclassified	virulent	0
	contig_2699	59774	38	0	0	Not-determined	NA	NA	0				d__Viruses;p__Nucleocytoviricota;c__Megaviricetes;o__Imitervirales;f__Mimiviridae	virulent	0
	contig_2700	5355	2	0	0	Not-determined	NA	NA	0				d__Viruses;p__Unclassified;c__Unclassified;o__Unclassified;f__Unclassified	virulent	0	1-171
	contig_2701	14402	6	0	0	Not-determined	NA	NA	0				d__Viruses;p__Unclassified;c__Unclassified;o__Unclassified;f__Unclassified	virulent	0	14149-14299
	contig_2703	6441	7	0	0	Not-determined	NA	NA	0				d__Viruses;p__Unclassified;c__Unclassified;o__Unclassified;f__Unclassified	virulent	0
	contig_2704	11599	8	0	0	Not-determined	NA	NA	0				d__Viruses;p__Unclassified;c__Unclassified;o__Unclassified;f__Unclassified	virulent	0
	contig_2705	5130	3	0	0	Not-determined	NA	NA	0	0.6	ssDNA	0	d__Viruses;p__Unclassified;c__Unclassified;o__Unclassified;f__Unclassified	virulent	0
	contig_2707	11977	6	0	0	Not-determined	NA	NA	0				d__Viruses;p__Unclassified;c__Unclassified;o__Unclassified;f__Unclassified	virulent	0
	contig_2710	10858	2	0	0	Not-determined	NA	NA	0				d__Viruses;p__Unclassified;c__Unclassified;o__Unclassified;f__Unclassified	virulent	0
	contig_2712	6160	6	0	0	Not-determined	NA	NA	0				d__Viruses;p__Unclassified;c__Unclassified;o__Unclassified;f__Unclassified	virulent	0
	contig_2713	90048	40	1	2	Low-quality	7.36	HMM-based (lower-bound)	0				d__Viruses;p__Nucleocytoviricota;c__Megaviricetes;o__Imitervirales;f__Mimiviridae	virulent	0
	contig_2716	5510	3	1	0	Medium-quality	68.6	HMM-based (lower-bound)	0	0.8	dsDNAphage	0	d__Viruses;p__Unclassified;c__Unclassified;o__Unclassified;f__Unclassified	virulent	0
	contig_2721	17480	4	1	0	Low-quality	1.41	HMM-based (lower-bound)	0				d__Viruses;p__Nucleocytoviricota;c__Megaviricetes;o__Imitervirales;f__Mimiviridae	virulent	0
	contig_2723	5627	1	0	0	Not-determined	NA	NA	0				d__Viruses;p__Unclassified;c__Unclassified;o__Unclassified;f__Unclassified	virulent	0
	contig_2727	15082	7	0	0	Not-determined	NA	NA	0				d__Viruses;p__Unclassified;c__Unclassified;o__Unclassified;f__Unclassified	virulent	0	1-119
	contig_2728	6983	6	0	0	Not-determined	NA	NA	0				d__Viruses;p__Unclassified;c__Unclassified;o__Unclassified;f__Unclassified	virulent	0	1-160
	contig_2729	5219	5	0	0	Not-determined	NA	NA	0				d__Viruses;p__Uroviricota;c__Caudoviricetes;o__Crassvirales;f__Unclassified	virulent	0	58-210
	contig_2731	18836	5	0	0	Not-determined	NA	NA	0				d__Viruses;p__Unclassified;c__Unclassified;o__Unclassified;f__Unclassified	virulent	0
	contig_2733	5627	2	0	0	Not-determined	NA	NA	0				d__Viruses;p__Unclassified;c__Unclassified;o__Unclassified;f__Unclassified	virulent	0
	contig_2735	5947	4	0	0	Not-determined	NA	NA	0				d__Viruses;p__Uroviricota;c__Caudoviricetes;o__Unclassified;f__Unclassified	virulent	0
	contig_2736	46963	37	0	0	Not-determined	NA	NA	0				d__Viruses;p__Unclassified;c__Unclassified;o__Unclassified;f__Unclassified	virulent	0
	contig_2739	5679	12	0	0	Not-determined	NA	NA	0				d__Viruses;p__Unclassified;c__Unclassified;o__Unclassified;f__Unclassified	none	0
	contig_2741	5901	3	0	0	Not-determined	NA	NA	0				d__Viruses;p__Unclassified;c__Unclassified;o__Unclassified;f__Unclassified	virulent	0	4089-4264
	contig_2742	7793	3	0	0	Not-determined	NA	NA	0				d__Viruses;p__Unclassified;c__Unclassified;o__Unclassified;f__Unclassified	virulent	0	54-168
	contig_2745	5645	6	1	0	Low-quality	0.45	HMM-based (lower-bound)	0				d__Viruses;p__Nucleocytoviricota;c__Megaviricetes;o__Imitervirales;f__Unclassified	virulent	0
	contig_2746	5474	13	0	0	Not-determined	NA	NA	0				d__Viruses;p__Unclassified;c__Unclassified;o__Unclassified;f__Unclassified	virulent	0
	contig_2747	5442	5	0	0	Not-determined	NA	NA	0				d__Viruses;p__Nucleocytoviricota;c__Megaviricetes;o__Pimascovirales;f__Iridoviridae	virulent	0
	contig_2748	11647	2	1	0	Medium-quality	89.53	HMM-based (lower-bound)	0				d__Viruses;p__Artverviricota;c__Revtraviricetes;o__Ortervirales;f__Unclassified	none	0
	contig_2750	5863	3	0	0	Not-determined	NA	NA	0				d__Viruses;p__Unclassified;c__Unclassified;o__Unclassified;f__Unclassified	virulent	0
	contig_2751	5093	7	0	0	Not-determined	NA	NA	0	0.533	dsDNAphage	0	d__Viruses;p__Uroviricota;c__Caudoviricetes;o__Unclassified;f__Unclassified	virulent	0	1585-1704;3051-3155	Ice49
	contig_2753	5500	1	0	0	Not-determined	NA	NA	0				d__Viruses;p__Unclassified;c__Unclassified;o__Unclassified;f__Unclassified	virulent	0
	contig_2756	5585	1	0	0	Not-determined	NA	NA	0				d__Viruses;p__Unclassified;c__Unclassified;o__Unclassified;f__Unclassified	virulent	0
	contig_2760	6838	7	0	0	Not-determined	NA	NA	0				d__Viruses;p__Unclassified;c__Unclassified;o__Unclassified;f__Unclassified	virulent	0
	contig_2761	5491	7	0	0	Not-determined	NA	NA	0				d__Viruses;p__Nucleocytoviricota;c__Megaviricetes;o__Imitervirales;f__Mimiviridae	virulent	0
	contig_2762	6906	2	0	0	Not-determined	NA	NA	0				d__Viruses;p__Unclassified;c__Unclassified;o__Unclassified;f__Unclassified	virulent	0
	contig_2763	11702	5	0	0	Not-determined	NA	NA	0				d__Viruses;p__Unclassified;c__Unclassified;o__Unclassified;f__Unclassified	virulent	0
	contig_2764	5424	15	0	0	Not-determined	NA	NA	0				d__Viruses;p__Unclassified;c__Unclassified;o__Unclassified;f__Unclassified	virulent	0	4511-4622
	contig_2766	6007	6	1	0	Not-determined	NA	NA	0				d__Viruses;p__Unclassified;c__Unclassified;o__Unclassified;f__Unclassified	virulent	0
	contig_2767	6849	5	0	0	Not-determined	NA	NA	0				d__Viruses;p__Unclassified;c__Unclassified;o__Unclassified;f__Unclassified	virulent	0
	contig_2768	5065	5	0	0	Not-determined	NA	NA	0				d__Viruses;p__Unclassified;c__Unclassified;o__Unclassified;f__Unclassified	virulent	0
	contig_2769	6851	5	0	0	Not-determined	NA	NA	0				d__Viruses;p__Unclassified;c__Unclassified;o__Unclassified;f__Unclassified	virulent	0
	contig_2770	5263	2	0	0	Not-determined	NA	NA	0				d__Viruses;p__Unclassified;c__Unclassified;o__Unclassified;f__Unclassified	virulent	0
	contig_2771	13281	14	1	0	Low-quality	1.69	HMM-based (lower-bound)	0				d__Viruses;p__Unclassified;c__Unclassified;o__Unclassified;f__Unclassified	virulent	0
	contig_2772	6584	7	0	0	Not-determined	NA	NA	0				d__Viruses;p__Unclassified;c__Unclassified;o__Unclassified;f__Unclassified	virulent	0
	contig_2773	17588	23	2	4	Low-quality	17.89	HMM-based (lower-bound)	0				d__Viruses;p__Uroviricota;c__Caudoviricetes;o__Unclassified;f__Unclassified	virulent	0
	contig_2774	5010	4	0	0	Not-determined	NA	NA	0				d__Viruses;p__Unclassified;c__Unclassified;o__Unclassified;f__Unclassified	virulent	0	4902-5010
	contig_2775	9992	12	0	0	Not-determined	NA	NA	0				d__Viruses;p__Unclassified;c__Unclassified;o__Unclassified;f__Unclassified	virulent	0
	contig_2776	10829	10	4	0	Low-quality	4.83	HMM-based (lower-bound)	0	0.827	dsDNAphage	1	d__Viruses;p__Nucleocytoviricota;c__Megaviricetes;o__Algavirales;f__Unclassified	virulent	0
	contig_2777	32140	13	0	0	Not-determined	NA	NA	0				d__Viruses;p__Unclassified;c__Unclassified;o__Unclassified;f__Unclassified	virulent	0	30635-30750
	contig_2778	5935	9	0	0	Not-determined	NA	NA	0				d__Viruses;p__Uroviricota;c__Caudoviricetes;o__Unclassified;f__Unclassified	virulent	0
	contig_2780	8127	2	0	0	Not-determined	NA	NA	0				d__Viruses;p__Unclassified;c__Unclassified;o__Unclassified;f__Unclassified	virulent	0
	contig_2782	10574	18	1	2	Low-quality	1.44	AAI-based (high-confidence)	0				d__Viruses;p__Nucleocytoviricota;c__Megaviricetes;o__Imitervirales;f__Mimiviridae	virulent	0
	contig_2783	12605	2	0	0	Not-determined	NA	NA	0	0.507	dsDNAphage	0	d__Viruses;p__Uroviricota;c__Caudoviricetes;o__Unclassified;f__Unclassified	virulent	0
	contig_2784	28190	15	0	0	Not-determined	NA	NA	0				d__Viruses;p__Unclassified;c__Unclassified;o__Unclassified;f__Unclassified	virulent	0
	contig_2785	6133	7	0	0	Not-determined	NA	NA	0				d__Viruses;p__Unclassified;c__Unclassified;o__Unclassified;f__Unclassified	virulent	0	1-175;233-370;1509-1621;1631-2010;5125-5546
	contig_2787	8851	2	0	0	Not-determined	NA	NA	0				d__Viruses;p__Unclassified;c__Unclassified;o__Unclassified;f__Unclassified	virulent	0	8667-8851
	contig_2790	8194	2	0	0	Not-determined	NA	NA	0				d__Viruses;p__Unclassified;c__Unclassified;o__Unclassified;f__Unclassified	virulent	0
	contig_2791	6194	5	0	0	Not-determined	NA	NA	0				d__Viruses;p__Unclassified;c__Unclassified;o__Unclassified;f__Unclassified	virulent	0
	contig_2793	27545	8	0	0	Not-determined	NA	NA	0				d__Viruses;p__Unclassified;c__Unclassified;o__Unclassified;f__Unclassified	virulent	0
	contig_2794	10075	7	0	0	Not-determined	NA	NA	0				d__Viruses;p__Unclassified;c__Unclassified;o__Unclassified;f__Unclassified	virulent	0
	contig_2795	5322	4	0	0	Not-determined	NA	NA	0				d__Viruses;p__Unclassified;c__Unclassified;o__Unclassified;f__Unclassified	virulent	0
	contig_2796	12878	14	0	0	Not-determined	NA	NA	0				d__Viruses;p__Unclassified;c__Unclassified;o__Unclassified;f__Unclassified	virulent	0
	contig_2797	5419	2	0	0	Not-determined	NA	NA	0				d__Viruses;p__Unclassified;c__Unclassified;o__Unclassified;f__Unclassified	virulent	0	1-107
	contig_2798	6519	12	0	0	Not-determined	NA	NA	0				d__Viruses;p__Unclassified;c__Unclassified;o__Unclassified;f__Unclassified	virulent	0	4907-5009;6348-6519
	contig_2800	6717	1	0	0	Not-determined	NA	NA	0				d__Viruses;p__Unclassified;c__Unclassified;o__Unclassified;f__Unclassified	virulent	0
	contig_2801	13124	3	0	0	Not-determined	NA	NA	0				d__Viruses;p__Unclassified;c__Unclassified;o__Unclassified;f__Unclassified	virulent	0
	contig_2802	45263	15	0	0	Not-determined	NA	NA	0				d__Viruses;p__Nucleocytoviricota;c__Megaviricetes;o__Unclassified;f__Unclassified	virulent	0	44629-44908;44910-45044;45140-45263
	contig_2803	7481	5	0	0	Not-determined	NA	NA	0				d__Viruses;p__Nucleocytoviricota;c__Megaviricetes;o__Imitervirales;f__Mimiviridae	virulent	0
	contig_2804	7630	7	1	0	Low-quality	2.48	HMM-based (lower-bound)	0				d__Viruses;p__Nucleocytoviricota;c__Megaviricetes;o__Imitervirales;f__Mimiviridae	virulent	0
	contig_2805	15684	11	0	0	Not-determined	NA	NA	0				d__Viruses;p__Unclassified;c__Unclassified;o__Unclassified;f__Unclassified	virulent	0
	contig_2807	5376	1	0	0	Not-determined	NA	NA	0				d__Viruses;p__Unclassified;c__Unclassified;o__Unclassified;f__Unclassified	virulent	0	57-5376
	contig_2809	8450	1	0	0	Not-determined	NA	NA	0				d__Viruses;p__Unclassified;c__Unclassified;o__Unclassified;f__Unclassified	virulent	0	1-207;8144-8402
	contig_2810	5453	1	0	0	Not-determined	NA	NA	0				d__Viruses;p__Unclassified;c__Unclassified;o__Unclassified;f__Unclassified	virulent	0
	contig_2811	5192	2	0	0	Not-determined	NA	NA	0				d__Viruses;p__Unclassified;c__Unclassified;o__Unclassified;f__Unclassified	virulent	0	1-142
	contig_2812	6330	11	1	0	Medium-quality	59.01	HMM-based (lower-bound)	0				d__Viruses;p__Artverviricota;c__Revtraviricetes;o__Ortervirales;f__Retroviridae	virulent	0	144-2565;2596-3009;3091-4118;4130-4737;5002-6330
	contig_2813	5467	4	0	0	Not-determined	NA	NA	0	0.547	dsDNAphage	0	d__Viruses;p__Unclassified;c__Unclassified;o__Unclassified;f__Unclassified	virulent	0
	contig_2815	11014	4	0	0	Not-determined	NA	NA	0				d__Viruses;p__Unclassified;c__Unclassified;o__Unclassified;f__Unclassified	virulent	0
	contig_2816	6031	4	1	1	Low-quality	6.77	HMM-based (lower-bound)	52.81				d__Viruses;p__Unclassified;c__Unclassified;o__Unclassified;f__Unclassified	virulent	0
	contig_2817	5926	9	0	0	Not-determined	NA	NA	0				d__Viruses;p__Unclassified;c__Unclassified;o__Unclassified;f__Unclassified	virulent	0	41-222;5750-5926
	contig_2818	5346	9	0	0	Not-determined	NA	NA	0				d__Viruses;p__Nucleocytoviricota;c__Megaviricetes;o__Imitervirales;f__Mimiviridae	virulent	0
	contig_2819	19263	14	0	0	Not-determined	NA	NA	0				d__Viruses;p__Unclassified;c__Unclassified;o__Unclassified;f__Unclassified	virulent	0
	contig_2820	50353	25	0	0	Not-determined	NA	NA	0				d__Viruses;p__Unclassified;c__Unclassified;o__Unclassified;f__Unclassified	virulent	0
	contig_2823	52389	16	0	0	Not-determined	NA	NA	0				d__Viruses;p__Unclassified;c__Unclassified;o__Unclassified;f__Unclassified	none	0
	contig_2824	27202	25	1	4	Low-quality	9.57	HMM-based (lower-bound)	0	0.627	dsDNAphage	0	d__Viruses;p__Uroviricota;c__Caudoviricetes;o__Unclassified;f__Duneviridae	virulent	0
	contig_2830	6367	4	0	0	Not-determined	NA	NA	0				d__Viruses;p__Unclassified;c__Unclassified;o__Unclassified;f__Unclassified	virulent	0	6235-6367
	contig_2831	5600	8	0	0	Not-determined	NA	NA	0	0.947	dsDNAphage	0	d__Viruses;p__Hofneiviricota;c__Faserviricetes;o__Tubulavirales;f__Inoviridae	virulent	0
	contig_2832	52671	43	1	2	Low-quality	4.31	HMM-based (lower-bound)	0				d__Viruses;p__Nucleocytoviricota;c__Megaviricetes;o__Imitervirales;f__Mimiviridae	virulent	0
	contig_2835	12647	7	0	0	Not-determined	NA	NA	0				d__Viruses;p__Unclassified;c__Unclassified;o__Unclassified;f__Unclassified	virulent	0	11898-12101
	contig_2836	26517	10	0	0	Not-determined	NA	NA	0				d__Viruses;p__Unclassified;c__Unclassified;o__Unclassified;f__Unclassified	virulent	0
	contig_2840	7565	3	0	0	Not-determined	NA	NA	0				d__Viruses;p__Unclassified;c__Unclassified;o__Unclassified;f__Unclassified	virulent	0
	contig_2841	17049	10	0	0	Not-determined	NA	NA	0				d__Viruses;p__Unclassified;c__Unclassified;o__Unclassified;f__Unclassified	virulent	0
	contig_2842	7805	6	0	0	Not-determined	NA	NA	0				d__Viruses;p__Unclassified;c__Unclassified;o__Unclassified;f__Unclassified	virulent	0
	contig_2843	8710	14	0	0	Not-determined	NA	NA	0				d__Viruses;p__Unclassified;c__Unclassified;o__Unclassified;f__Unclassified	virulent	0
	contig_2844	7625	8	0	0	Not-determined	NA	NA	0				d__Viruses;p__Unclassified;c__Unclassified;o__Unclassified;f__Unclassified	virulent	0
	contig_2845	5073	5	0	0	Not-determined	NA	NA	0				d__Viruses;p__Unclassified;c__Unclassified;o__Unclassified;f__Unclassified	virulent	0
	contig_2846	17924	6	0	0	Not-determined	NA	NA	0				d__Viruses;p__Nucleocytoviricota;c__Megaviricetes;o__Imitervirales;f__Mimiviridae	virulent	0
	contig_2847	5716	2	0	0	Not-determined	NA	NA	0				d__Viruses;p__Nucleocytoviricota;c__Megaviricetes;o__Algavirales;f__Phycodnaviridae	virulent	0
	contig_2848	30112	18	0	0	Not-determined	NA	NA	0				d__Viruses;p__Nucleocytoviricota;c__Megaviricetes;o__Imitervirales;f__Mimiviridae	virulent	0
	contig_2849	7056	2	0	0	Not-determined	NA	NA	0				d__Viruses;p__Unclassified;c__Unclassified;o__Unclassified;f__Unclassified	virulent	0
	contig_2850	5776	1	0	0	Not-determined	NA	NA	0				d__Viruses;p__Unclassified;c__Unclassified;o__Unclassified;f__Unclassified	virulent	0	5623-5776
	contig_2851	52573	19	0	0	Not-determined	NA	NA	0				d__Viruses;p__Unclassified;c__Unclassified;o__Unclassified;f__Unclassified	virulent	0	45973-46148
	contig_2853	5618	9	0	0	Not-determined	NA	NA	0				d__Viruses;p__Unclassified;c__Unclassified;o__Unclassified;f__Unclassified	virulent	0
	contig_2854	5150	5	0	0	Not-determined	NA	NA	0				d__Viruses;p__Unclassified;c__Unclassified;o__Unclassified;f__Unclassified	virulent	0
	contig_2855	6472	3	0	0	Not-determined	NA	NA	0				d__Viruses;p__Unclassified;c__Unclassified;o__Unclassified;f__Unclassified	virulent	0
	contig_2856	16370	25	0	0	Not-determined	NA	NA	0				d__Viruses;p__Unclassified;c__Unclassified;o__Unclassified;f__Unclassified	virulent	0
	contig_2857	18177	14	0	0	Not-determined	NA	NA	0				d__Viruses;p__Unclassified;c__Unclassified;o__Unclassified;f__Unclassified	virulent	0
	contig_2858	9120	8	0	0	Not-determined	NA	NA	0				d__Viruses;p__Uroviricota;c__Caudoviricetes;o__Unclassified;f__Unclassified	none	0			Cyanophyceae	Chamaesiphonaceae
	contig_2860	6359	5	0	0	Not-determined	NA	NA	0				d__Viruses;p__Uroviricota;c__Caudoviricetes;o__Unclassified;f__Unclassified	temperate	0
	contig_2861	49683	32	0	0	Not-determined	NA	NA	0				d__Viruses;p__Unclassified;c__Unclassified;o__Unclassified;f__Unclassified	virulent	0
	contig_2865	24983	23	0	0	Not-determined	NA	NA	0				d__Viruses;p__Unclassified;c__Unclassified;o__Unclassified;f__Unclassified	virulent	0
	contig_2866	6193	1	0	0	Not-determined	NA	NA	0				d__Viruses;p__Unclassified;c__Unclassified;o__Unclassified;f__Unclassified	virulent	0	1-127
	contig_2867	126198	61	1	1	Not-determined	NA	NA	0				d__Viruses;p__Nucleocytoviricota;c__Megaviricetes;o__Imitervirales;f__Mimiviridae	virulent	0
	contig_2868	5447	10	0	0	Not-determined	NA	NA	0	0.567	ssDNA	0	d__Viruses;p__Unclassified;c__Unclassified;o__Unclassified;f__Unclassified	virulent	0
	contig_2870	9072	1	0	0	Not-determined	NA	NA	0				d__Viruses;p__Unclassified;c__Unclassified;o__Unclassified;f__Unclassified	virulent	0
	contig_2871	5084	1	0	0	Not-determined	NA	NA	0				d__Viruses;p__Unclassified;c__Unclassified;o__Unclassified;f__Unclassified	virulent	0	4966-5084
	contig_2872	8555	17	0	0	Not-determined	NA	NA	0	0.98	dsDNAphage	0	d__Viruses;p__Uroviricota;c__Caudoviricetes;o__Unclassified;f__Unclassified	virulent	0
	contig_2873	6529	1	0	0	Not-determined	NA	NA	0				d__Viruses;p__Unclassified;c__Unclassified;o__Unclassified;f__Unclassified	virulent	0	1-119
	contig_2874	5129	4	0	0	Not-determined	NA	NA	0				d__Viruses;p__Unclassified;c__Unclassified;o__Unclassified;f__Unclassified	virulent	0
	contig_2876	5753	11	0	0	Not-determined	NA	NA	0				d__Viruses;p__Unclassified;c__Unclassified;o__Unclassified;f__Unclassified	virulent	0	79-790;832-995;1084-1223;1404-1566
	contig_2878	35981	14	0	0	Not-determined	NA	NA	0				d__Viruses;p__Nucleocytoviricota;c__Megaviricetes;o__Imitervirales;f__Mimiviridae	virulent	0
	contig_2881	5575	1	0	0	Not-determined	NA	NA	0				d__Viruses;p__Unclassified;c__Unclassified;o__Unclassified;f__Unclassified	virulent	0
	contig_2883	5040	9	0	0	Not-determined	NA	NA	0				d__Viruses;p__Unclassified;c__Unclassified;o__Unclassified;f__Unclassified	virulent	0
	contig_2884	47833	24	1	1	Medium-quality	63.64	HMM-based (lower-bound)	0				d__Viruses;p__Uroviricota;c__Caudoviricetes;o__Unclassified;f__Unclassified	virulent	0
	contig_2885	5097	3	1	0	Medium-quality	63.46	HMM-based (lower-bound)	0				d__Viruses;p__Unclassified;c__Unclassified;o__Unclassified;f__Unclassified	virulent	0
	contig_2886	6191	5	0	0	Not-determined	NA	NA	0				d__Viruses;p__Unclassified;c__Unclassified;o__Unclassified;f__Unclassified	virulent	0
	contig_2887	9947	3	0	0	Not-determined	NA	NA	0				d__Viruses;p__Unclassified;c__Unclassified;o__Unclassified;f__Unclassified	virulent	0
	contig_2888	10551	12	1	1	Not-determined	NA	NA	0				d__Viruses;p__Unclassified;c__Unclassified;o__Unclassified;f__Unclassified	virulent	0
	contig_2890	9474	10	0	0	Not-determined	NA	NA	0				d__Viruses;p__Unclassified;c__Unclassified;o__Unclassified;f__Unclassified	virulent	0
	contig_2891	7093	9	0	0	Not-determined	NA	NA	0				d__Viruses;p__Unclassified;c__Unclassified;o__Unclassified;f__Unclassified	virulent	0
	contig_2894	6452	2	0	0	Not-determined	NA	NA	0				d__Viruses;p__Unclassified;c__Unclassified;o__Unclassified;f__Unclassified	virulent	0	6310-6452
	contig_2896	8026	1	0	0	Not-determined	NA	NA	0				d__Viruses;p__Unclassified;c__Unclassified;o__Unclassified;f__Unclassified	virulent	0
	contig_2898	7586	2	0	0	Not-determined	NA	NA	0				d__Viruses;p__Unclassified;c__Unclassified;o__Unclassified;f__Unclassified	virulent	0
	contig_2899	5338	1	0	0	Not-determined	NA	NA	0				d__Viruses;p__Unclassified;c__Unclassified;o__Unclassified;f__Unclassified	virulent	0	5194-5338
	contig_2900	5360	5	0	0	Not-determined	NA	NA	0				d__Viruses;p__Unclassified;c__Unclassified;o__Unclassified;f__Unclassified	virulent	0
	contig_2901	9180	11	0	0	Not-determined	NA	NA	0				d__Viruses;p__Unclassified;c__Unclassified;o__Unclassified;f__Unclassified	virulent	0
	contig_2902	5875	6	0	0	Not-determined	NA	NA	0				d__Viruses;p__Nucleocytoviricota;c__Megaviricetes;o__Imitervirales;f__Mimiviridae	virulent	0
	contig_2903	9041	19	1	1	Low-quality	3.7	HMM-based (lower-bound)	0	0.98	dsDNAphage	0	d__Viruses;p__Uroviricota;c__Caudoviricetes;o__Unclassified;f__Unclassified	virulent	0
	contig_2904	25289	5	0	0	Not-determined	NA	NA	0				d__Viruses;p__Unclassified;c__Unclassified;o__Unclassified;f__Unclassified	virulent	0
	contig_2905	6390	1	0	0	Not-determined	NA	NA	0				d__Viruses;p__Unclassified;c__Unclassified;o__Unclassified;f__Unclassified	virulent	0	129-402;6074-6353
	contig_2906	9197	5	0	0	Not-determined	NA	NA	0				d__Viruses;p__Unclassified;c__Unclassified;o__Unclassified;f__Unclassified	virulent	0
	contig_2908	7787	5	0	0	Not-determined	NA	NA	0				d__Viruses;p__Unclassified;c__Unclassified;o__Unclassified;f__Unclassified	virulent	0
	contig_2910	6252	4	0	0	Not-determined	NA	NA	0	0.507	ssDNA	0	d__Viruses;p__Unclassified;c__Unclassified;o__Unclassified;f__Unclassified	virulent	0
	contig_2911	5120	2	0	0	Not-determined	NA	NA	0				d__Viruses;p__Unclassified;c__Unclassified;o__Unclassified;f__Unclassified	virulent	0
	contig_2912	6328	8	0	0	Not-determined	NA	NA	0				d__Viruses;p__Unclassified;c__Unclassified;o__Unclassified;f__Unclassified	virulent	0
	contig_2913	6400	1	0	0	Not-determined	NA	NA	0				d__Viruses;p__Unclassified;c__Unclassified;o__Unclassified;f__Unclassified	virulent	0	59-584;638-774;778-1159;1259-1514;1561-1742;1835-2257;2291-2536;2550-3817;4023-4465;4566-4802;4855-5406;5651-6355
	contig_2914	5242	6	0	0	Not-determined	NA	NA	0				d__Viruses;p__Unclassified;c__Unclassified;o__Unclassified;f__Unclassified	none	0
	contig_2917	7659	10	0	0	Not-determined	NA	NA	0				d__Viruses;p__Unclassified;c__Unclassified;o__Unclassified;f__Unclassified	virulent	0	1-6840;7081-7195;7256-7372
	contig_2918	21406	8	0	0	Not-determined	NA	NA	0				d__Viruses;p__Unclassified;c__Unclassified;o__Unclassified;f__Unclassified	virulent	0	21294-21406
	contig_2921	17920	6	0	0	Not-determined	NA	NA	0				d__Viruses;p__Unclassified;c__Unclassified;o__Unclassified;f__Unclassified	virulent	0
	contig_2924	11884	2	0	0	Not-determined	NA	NA	0				d__Viruses;p__Unclassified;c__Unclassified;o__Unclassified;f__Unclassified	virulent	0
	contig_2925	5543	8	0	0	Not-determined	NA	NA	0				d__Viruses;p__Unclassified;c__Unclassified;o__Unclassified;f__Unclassified	virulent	0
	contig_2926	6444	2	0	0	Not-determined	NA	NA	0				d__Viruses;p__Unclassified;c__Unclassified;o__Unclassified;f__Unclassified	virulent	0
	contig_2927	13900	2	0	0	Low-quality	11.43	AAI-based (medium-confidence)	0				d__Viruses;p__Uroviricota;c__Caudoviricetes;o__Crassvirales;f__Unclassified	virulent	0
	contig_2928	10096	2	0	0	Not-determined	NA	NA	0				d__Viruses;p__Unclassified;c__Unclassified;o__Unclassified;f__Unclassified	virulent	0
	contig_2929	5350	7	0	0	Not-determined	NA	NA	0	0.553	ssDNA	0	d__Viruses;p__Uroviricota;c__Caudoviricetes;o__Unclassified;f__Unclassified	virulent	0	1-121;5197-5350
	contig_2930	5507	8	0	0	Not-determined	NA	NA	0				d__Viruses;p__Unclassified;c__Unclassified;o__Unclassified;f__Unclassified	virulent	0
	contig_2933	6337	4	0	0	Not-determined	NA	NA	0				d__Viruses;p__Nucleocytoviricota;c__Pokkesviricetes;o__Chitovirales;f__Poxviridae	virulent	0
	contig_2934	8077	7	0	0	Not-determined	NA	NA	0				d__Viruses;p__Unclassified;c__Unclassified;o__Unclassified;f__Unclassified	virulent	0
	contig_2937	5405	1	0	0	Not-determined	NA	NA	0				d__Viruses;p__Unclassified;c__Unclassified;o__Unclassified;f__Unclassified	virulent	0
	contig_2940	6697	8	0	0	Not-determined	NA	NA	0				d__Viruses;p__Nucleocytoviricota;c__Pokkesviricetes;o__Chitovirales;f__Poxviridae	virulent	0
	contig_2941	5399	8	2	0	Medium-quality	50.33	HMM-based (lower-bound)	0				d__Viruses;p__Artverviricota;c__Revtraviricetes;o__Ortervirales;f__Unclassified	none	0	270-1088;1108-1340;1461-1603;1637-1773;1913-2143;2146-3189;3213-3542;3578-3713;3715-3892;3930-4140;4162-4701
	contig_2944	13667	4	0	0	Not-determined	NA	NA	0				d__Viruses;p__Unclassified;c__Unclassified;o__Unclassified;f__Unclassified	virulent	0
	contig_2945	8446	5	0	0	Not-determined	NA	NA	0				d__Viruses;p__Uroviricota;c__Caudoviricetes;o__Unclassified;f__Autographiviridae	virulent	0
	contig_2946	6632	8	0	0	Not-determined	NA	NA	0				d__Viruses;p__Unclassified;c__Unclassified;o__Unclassified;f__Unclassified	virulent	0	65-6632
	contig_2949	5117	9	0	0	Not-determined	NA	NA	0				d__Viruses;p__Unclassified;c__Unclassified;o__Unclassified;f__Unclassified	virulent	0
	contig_2951	13764	3	0	0	Not-determined	NA	NA	0				d__Viruses;p__Unclassified;c__Unclassified;o__Unclassified;f__Unclassified	virulent	0
	contig_2952	11140	4	1	0	Low-quality	2.65	HMM-based (lower-bound)	0				d__Viruses;p__Nucleocytoviricota;c__Megaviricetes;o__Pimascovirales;f__Iridoviridae	virulent	0	11027-11140
	contig_2953	6180	16	0	0	Not-determined	NA	NA	0				d__Viruses;p__Unclassified;c__Unclassified;o__Unclassified;f__Unclassified	virulent	0	1-131
	contig_2956	13012	7	0	0	Not-determined	NA	NA	0				d__Viruses;p__Unclassified;c__Unclassified;o__Unclassified;f__Unclassified	virulent	0
	contig_2957	5527	2	0	0	Not-determined	NA	NA	0				d__Viruses;p__Unclassified;c__Unclassified;o__Unclassified;f__Unclassified	virulent	0
	contig_2959	8554	4	0	0	Not-determined	NA	NA	0				d__Viruses;p__Unclassified;c__Unclassified;o__Unclassified;f__Unclassified	virulent	0	8429-8531
	contig_2961	7548	7	0	0	Not-determined	NA	NA	0				d__Viruses;p__Nucleocytoviricota;c__Megaviricetes;o__Imitervirales;f__Mimiviridae	virulent	0	7416-7548
	contig_2962	5229	7	0	0	Not-determined	NA	NA	0				d__Viruses;p__Uroviricota;c__Caudoviricetes;o__Unclassified;f__Unclassified	virulent	0	5051-5203
	contig_2963	9826	12	5	0	Low-quality	8.38	AAI-based (medium-confidence)	0				d__Viruses;p__Nucleocytoviricota;c__Megaviricetes;o__Imitervirales;f__Mimiviridae	virulent	0
	contig_2964	112958	64	1	2	Low-quality	9.45	HMM-based (lower-bound)	0				d__Viruses;p__Unclassified;c__Unclassified;o__Unclassified;f__Unclassified	virulent	0
	contig_2966	5320	4	0	0	Not-determined	NA	NA	0	0.633	dsDNAphage	0	d__Viruses;p__Unclassified;c__Unclassified;o__Unclassified;f__Unclassified	virulent	0	1-119
	contig_2969	6341	1	0	0	Not-determined	NA	NA	0				d__Viruses;p__Unclassified;c__Unclassified;o__Unclassified;f__Unclassified	virulent	0	59-978;980-5083;5109-6341
	contig_2970	6170	1	0	0	Not-determined	NA	NA	0				d__Viruses;p__Unclassified;c__Unclassified;o__Unclassified;f__Unclassified	virulent	0	1-144
	contig_2971	6649	9	0	0	Not-determined	NA	NA	0				d__Viruses;p__Uroviricota;c__Caudoviricetes;o__Unclassified;f__Unclassified	virulent	0
	contig_2972	6514	2	0	0	Not-determined	NA	NA	0				d__Viruses;p__Unclassified;c__Unclassified;o__Unclassified;f__Unclassified	virulent	0
	contig_2973	5837	1	0	0	Not-determined	NA	NA	0				d__Viruses;p__Unclassified;c__Unclassified;o__Unclassified;f__Unclassified	virulent	0	79-5800
	contig_2975	5333	2	0	0	Not-determined	NA	NA	0				d__Viruses;p__Unclassified;c__Unclassified;o__Unclassified;f__Unclassified	virulent	0
	contig_2976	57174	61	1	43	Low-quality	36.09	HMM-based (lower-bound)	0				d__Viruses;p__Unclassified;c__Unclassified;o__Unclassified;f__Unclassified	none	0	56867-57174	Ice17;Ice7;Ice11	Actinomycetes	SCTD01
	contig_2979	5766	1	0	0	Not-determined	NA	NA	0				d__Viruses;p__Unclassified;c__Unclassified;o__Unclassified;f__Unclassified	virulent	0
	contig_2982	5066	6	0	0	Not-determined	NA	NA	0	0.513	ssDNA	0	d__Viruses;p__Unclassified;c__Unclassified;o__Unclassified;f__Unclassified	virulent	0
	contig_2983	5131	1	0	0	Not-determined	NA	NA	0				d__Viruses;p__Unclassified;c__Unclassified;o__Unclassified;f__Unclassified	virulent	0	1-176
	contig_2985	5114	10	0	0	Not-determined	NA	NA	0				d__Viruses;p__Unclassified;c__Unclassified;o__Unclassified;f__Unclassified	virulent	0
	contig_2986	6269	9	0	0	Not-determined	NA	NA	0				d__Viruses;p__Nucleocytoviricota;c__Megaviricetes;o__Imitervirales;f__Mimiviridae	virulent	0
	contig_2987	5005	1	0	0	Not-determined	NA	NA	0				d__Viruses;p__Unclassified;c__Unclassified;o__Unclassified;f__Unclassified	virulent	0
	contig_2988	6559	3	0	0	Not-determined	NA	NA	0				d__Viruses;p__Unclassified;c__Unclassified;o__Unclassified;f__Unclassified	virulent	0
	contig_2989	22123	20	0	0	Not-determined	NA	NA	0				d__Viruses;p__Unclassified;c__Unclassified;o__Unclassified;f__Unclassified	virulent	0	559-673
	contig_2990	6373	6	0	0	Not-determined	NA	NA	0	0.693	dsDNAphage	0	d__Viruses;p__Unclassified;c__Unclassified;o__Unclassified;f__Unclassified	virulent	0
	contig_2991	6347	7	0	0	Not-determined	NA	NA	0				d__Viruses;p__Unclassified;c__Unclassified;o__Unclassified;f__Unclassified	virulent	0
	contig_2993	17265	4	0	0	Not-determined	NA	NA	0				d__Viruses;p__Unclassified;c__Unclassified;o__Unclassified;f__Unclassified	virulent	0
	contig_2994	5280	1	0	0	Not-determined	NA	NA	0				d__Viruses;p__Unclassified;c__Unclassified;o__Unclassified;f__Unclassified	virulent	0
	contig_2995	40897	17	0	0	Not-determined	NA	NA	0				d__Viruses;p__Unclassified;c__Unclassified;o__Unclassified;f__Unclassified	virulent	0
	contig_2997	7554	1	0	0	Not-determined	NA	NA	0				d__Viruses;p__Unclassified;c__Unclassified;o__Unclassified;f__Unclassified	virulent	0
	contig_2998	5881	5	0	0	Not-determined	NA	NA	0				d__Viruses;p__Unclassified;c__Unclassified;o__Unclassified;f__Unclassified	virulent	0
	contig_2999	51079	15	0	0	Not-determined	NA	NA	0				d__Viruses;p__Uroviricota;c__Caudoviricetes;o__Unclassified;f__Unclassified	virulent	0
	contig_3001	5849	10	0	0	Not-determined	NA	NA	0				d__Viruses;p__Unclassified;c__Unclassified;o__Unclassified;f__Unclassified	virulent	0	5553-5814
	contig_3004	5983	1	0	0	Not-determined	NA	NA	0				d__Viruses;p__Unclassified;c__Unclassified;o__Unclassified;f__Unclassified	virulent	0
	contig_3005	6146	5	0	0	Not-determined	NA	NA	0				d__Viruses;p__Unclassified;c__Unclassified;o__Unclassified;f__Unclassified	virulent	0	184-300;5704-5811;5913-6146
	contig_3007	7100	2	0	0	Not-determined	NA	NA	0				d__Viruses;p__Unclassified;c__Unclassified;o__Unclassified;f__Unclassified	virulent	0
	contig_3009	5153	1	0	0	Not-determined	NA	NA	0				d__Viruses;p__Unclassified;c__Unclassified;o__Unclassified;f__Unclassified	virulent	0	1-173;4964-5153
	contig_3011	12852	13	0	0	Not-determined	NA	NA	0				d__Viruses;p__Uroviricota;c__Caudoviricetes;o__Unclassified;f__Peduoviridae	virulent	0
	contig_3015	5332	4	0	0	Not-determined	NA	NA	0				d__Viruses;p__Unclassified;c__Unclassified;o__Unclassified;f__Unclassified	virulent	0	33-181;5158-5295
	contig_3016	5728	2	0	0	Not-determined	NA	NA	0				d__Viruses;p__Unclassified;c__Unclassified;o__Unclassified;f__Unclassified	virulent	0	35-174;5532-5728
	contig_3017	7346	12	0	0	Not-determined	NA	NA	0				d__Viruses;p__Unclassified;c__Unclassified;o__Unclassified;f__Unclassified	virulent	0
	contig_3024	7357	9	0	0	Not-determined	NA	NA	0				d__Viruses;p__Unclassified;c__Unclassified;o__Unclassified;f__Unclassified	virulent	0
	contig_3025	10325	2	0	0	Not-determined	NA	NA	0				d__Viruses;p__Unclassified;c__Unclassified;o__Unclassified;f__Unclassified	virulent	0
	contig_3026	7554	6	0	0	Not-determined	NA	NA	0				d__Viruses;p__Unclassified;c__Unclassified;o__Unclassified;f__Unclassified	virulent	0
	contig_3027	6690	5	0	0	Not-determined	NA	NA	0				d__Viruses;p__Unclassified;c__Unclassified;o__Unclassified;f__Unclassified	virulent	0
	contig_3028	6693	4	0	0	Not-determined	NA	NA	0				d__Viruses;p__Unclassified;c__Unclassified;o__Unclassified;f__Unclassified	virulent	0	1-244
	contig_3029	5367	2	0	0	Not-determined	NA	NA	0				d__Viruses;p__Unclassified;c__Unclassified;o__Unclassified;f__Unclassified	virulent	0
	contig_3030	8711	4	0	0	Not-determined	NA	NA	0	0.653	ssDNA	0	d__Viruses;p__Unclassified;c__Unclassified;o__Unclassified;f__Unclassified	virulent	0
	contig_3031	7104	8	0	0	Not-determined	NA	NA	0				d__Viruses;p__Unclassified;c__Unclassified;o__Unclassified;f__Unclassified	virulent	0
	contig_3033	15444	1	0	0	Not-determined	NA	NA	0				d__Viruses;p__Unclassified;c__Unclassified;o__Unclassified;f__Unclassified	virulent	0	45-190;15240-15391
	contig_3035	7281	4	1	0	Low-quality	0.6	HMM-based (lower-bound)	0				d__Viruses;p__Nucleocytoviricota;c__Megaviricetes;o__Imitervirales;f__Unclassified	virulent	0	236-348
	contig_3036	5964	6	1	0	Not-determined	NA	NA	0				d__Viruses;p__Unclassified;c__Unclassified;o__Unclassified;f__Unclassified	virulent	0
	contig_3037	6655	2	0	0	Not-determined	NA	NA	0				d__Viruses;p__Unclassified;c__Unclassified;o__Unclassified;f__Unclassified	virulent	0	36-206;6391-6606
	contig_3038	5567	8	0	0	Not-determined	NA	NA	0				d__Viruses;p__Unclassified;c__Unclassified;o__Unclassified;f__Unclassified	virulent	0	5349-5512
	contig_3040	6764	1	0	0	Not-determined	NA	NA	0				d__Viruses;p__Unclassified;c__Unclassified;o__Unclassified;f__Unclassified	virulent	0	37-256;6644-6764
	contig_3041	5615	5	0	0	Not-determined	NA	NA	0				d__Viruses;p__Unclassified;c__Unclassified;o__Unclassified;f__Unclassified	virulent	0
	contig_3042	5681	3	0	0	Not-determined	NA	NA	0	0.673	ssDNA	0	d__Viruses;p__Unclassified;c__Unclassified;o__Unclassified;f__Unclassified	virulent	0	5539-5681
	contig_3044	6790	14	1	0	Low-quality	4.06	HMM-based (lower-bound)	0	0.96	dsDNAphage	1	d__Viruses;p__Uroviricota;c__Caudoviricetes;o__Unclassified;f__Unclassified	virulent	0
	contig_3045	86522	27	0	0	Not-determined	NA	NA	0				d__Viruses;p__Unclassified;c__Unclassified;o__Unclassified;f__Unclassified	virulent	0	85359-85487;86112-86273;86347-86522
	contig_3046	6142	3	0	0	Not-determined	NA	NA	0				d__Viruses;p__Unclassified;c__Unclassified;o__Unclassified;f__Unclassified	virulent	0
	contig_3047	5837	7	0	0	Not-determined	NA	NA	0				d__Viruses;p__Unclassified;c__Unclassified;o__Unclassified;f__Unclassified	none	0
	contig_3048	18144	22	1	1	Not-determined	NA	NA	0				d__Viruses;p__Unclassified;c__Unclassified;o__Unclassified;f__Unclassified	virulent	0
	contig_3049	9033	3	0	0	Not-determined	NA	NA	0				d__Viruses;p__Uroviricota;c__Caudoviricetes;o__Unclassified;f__Unclassified	virulent	0	102-213
	contig_3050	16958	15	0	0	Not-determined	NA	NA	0				d__Viruses;p__Unclassified;c__Unclassified;o__Unclassified;f__Unclassified	virulent	0			Alphaproteobacteria	GCA-002718135
	contig_3051	6569	1	0	0	Not-determined	NA	NA	0				d__Viruses;p__Uroviricota;c__Caudoviricetes;o__Unclassified;f__Unclassified	virulent	0	6411-6522
	contig_3052	6242	1	0	0	Not-determined	NA	NA	0				d__Viruses;p__Unclassified;c__Unclassified;o__Unclassified;f__Unclassified	virulent	0
	contig_3054	5401	4	0	0	Not-determined	NA	NA	0				d__Viruses;p__Unclassified;c__Unclassified;o__Unclassified;f__Unclassified	virulent	0
	contig_3055	5052	2	0	0	Not-determined	NA	NA	0				d__Viruses;p__Unclassified;c__Unclassified;o__Unclassified;f__Unclassified	virulent	0
	contig_3056	5333	2	0	0	Not-determined	NA	NA	0				d__Viruses;p__Unclassified;c__Unclassified;o__Unclassified;f__Unclassified	virulent	0
	contig_3057	5836	3	0	0	Not-determined	NA	NA	0				d__Viruses;p__Unclassified;c__Unclassified;o__Unclassified;f__Unclassified	virulent	0	1-104
	contig_3060	31898	23	1	1	Low-quality	2.5	HMM-based (lower-bound)	0				d__Viruses;p__Nucleocytoviricota;c__Megaviricetes;o__Imitervirales;f__Mimiviridae	virulent	0
	contig_3064	6723	7	0	0	Not-determined	NA	NA	0				d__Viruses;p__Unclassified;c__Unclassified;o__Unclassified;f__Unclassified	virulent	0	1-263;267-451;595-744;815-1504;1567-2337;2399-3433;3498-4455;4478-5049;5135-5309;5342-6672
	contig_3066	5354	4	0	0	Not-determined	NA	NA	0				d__Viruses;p__Unclassified;c__Unclassified;o__Unclassified;f__Unclassified	virulent	0
	contig_3068	8729	13	0	0	Not-determined	NA	NA	0				d__Viruses;p__Unclassified;c__Unclassified;o__Unclassified;f__Unclassified	virulent	0
	contig_3069	5562	2	0	0	Not-determined	NA	NA	0				d__Viruses;p__Unclassified;c__Unclassified;o__Unclassified;f__Unclassified	virulent	0
	contig_3072	6041	4	0	0	Not-determined	NA	NA	0				d__Viruses;p__Unclassified;c__Unclassified;o__Unclassified;f__Unclassified	virulent	0	58-280
	contig_3073	18092	3	0	0	Not-determined	NA	NA	0				d__Viruses;p__Unclassified;c__Unclassified;o__Unclassified;f__Unclassified	virulent	0	17944-18092
	contig_3074	6345	12	0	0	Not-determined	NA	NA	0				d__Viruses;p__Unclassified;c__Unclassified;o__Unclassified;f__Unclassified	virulent	0
	contig_3075	5282	2	0	0	Not-determined	NA	NA	0				d__Viruses;p__Nucleocytoviricota;c__Megaviricetes;o__Imitervirales;f__Unclassified	virulent	0	1-100;5105-5282
	contig_3077	6481	1	0	0	Not-determined	NA	NA	0				d__Viruses;p__Unclassified;c__Unclassified;o__Unclassified;f__Unclassified	virulent	0	6292-6421
	contig_3078	5123	1	0	0	Not-determined	NA	NA	0				d__Viruses;p__Unclassified;c__Unclassified;o__Unclassified;f__Unclassified	virulent	0	1-185
	contig_3080	8120	4	0	0	Not-determined	NA	NA	0				d__Viruses;p__Unclassified;c__Unclassified;o__Unclassified;f__Unclassified	virulent	0	7962-8097
	contig_3081	11362	10	0	0	Not-determined	NA	NA	0				d__Viruses;p__Unclassified;c__Unclassified;o__Unclassified;f__Unclassified	virulent	0
	contig_3082	5727	10	0	0	Not-determined	NA	NA	0				d__Viruses;p__Unclassified;c__Unclassified;o__Unclassified;f__Unclassified	virulent	0
	contig_3083	5349	2	0	0	Not-determined	NA	NA	0				d__Viruses;p__Unclassified;c__Unclassified;o__Unclassified;f__Unclassified	virulent	0
	contig_3084	5422	1	0	0	Not-determined	NA	NA	0				d__Viruses;p__Unclassified;c__Unclassified;o__Unclassified;f__Unclassified	virulent	0
	contig_3085	22415	10	0	0	Not-determined	NA	NA	0				d__Viruses;p__Unclassified;c__Unclassified;o__Unclassified;f__Unclassified	virulent	0	18705-18819
	contig_3086	5895	5	0	0	Not-determined	NA	NA	0				d__Viruses;p__Unclassified;c__Unclassified;o__Unclassified;f__Unclassified	virulent	0	68-242
	contig_3087	8211	7	0	0	Not-determined	NA	NA	0				d__Viruses;p__Unclassified;c__Unclassified;o__Unclassified;f__Unclassified	virulent	0
	contig_3088	5154	1	0	0	Not-determined	NA	NA	0				d__Viruses;p__Unclassified;c__Unclassified;o__Unclassified;f__Unclassified	virulent	0	5035-5154
	contig_3089	14831	2	0	0	Not-determined	NA	NA	0				d__Viruses;p__Unclassified;c__Unclassified;o__Unclassified;f__Unclassified	virulent	0
	contig_3091	9470	2	0	0	Not-determined	NA	NA	0				d__Viruses;p__Unclassified;c__Unclassified;o__Unclassified;f__Unclassified	virulent	0	1-185
	contig_3092	29120	13	0	0	Not-determined	NA	NA	0				d__Viruses;p__Unclassified;c__Unclassified;o__Unclassified;f__Unclassified	virulent	0
	contig_3094	42118	15	1	0	Low-quality	3.52	HMM-based (lower-bound)	0				d__Viruses;p__Unclassified;c__Unclassified;o__Unclassified;f__Unclassified	virulent	0
	contig_3095	211250	195	1	130	High-quality	100	HMM-based (lower-bound)	0				d__Viruses;p__Unclassified;c__Unclassified;o__Unclassified;f__Unclassified	none	0			Actinomycetes	Dermatophilaceae
	contig_3096	20674	11	1	1	Low-quality	1.67	HMM-based (lower-bound)	0	0.933	dsDNAphage	3	d__Viruses;p__Uroviricota;c__Caudoviricetes;o__Unclassified;f__Unclassified	virulent	1	20056-20241;20338-20554
	contig_3097	44554	25	0	0	Not-determined	NA	NA	0				d__Viruses;p__Unclassified;c__Unclassified;o__Unclassified;f__Unclassified	virulent	0
	contig_3098	5443	2	0	0	Not-determined	NA	NA	0	0.54	dsDNAphage	0	d__Viruses;p__Unclassified;c__Unclassified;o__Unclassified;f__Unclassified	virulent	0	1-199
	contig_3099	6676	2	0	0	Not-determined	NA	NA	0				d__Viruses;p__Uroviricota;c__Caudoviricetes;o__Unclassified;f__Unclassified	virulent	0
	contig_3100	5157	1	0	0	Not-determined	NA	NA	0				d__Viruses;p__Unclassified;c__Unclassified;o__Unclassified;f__Unclassified	virulent	0
	contig_3101	7529	1	0	0	Not-determined	NA	NA	0				d__Viruses;p__Nucleocytoviricota;c__Megaviricetes;o__Imitervirales;f__Mimiviridae	virulent	0	38-166
	contig_3102	7879	4	0	0	Not-determined	NA	NA	0				d__Viruses;p__Unclassified;c__Unclassified;o__Unclassified;f__Unclassified	virulent	0
	contig_3103	5479	10	0	0	Not-determined	NA	NA	0				d__Viruses;p__Unclassified;c__Unclassified;o__Unclassified;f__Unclassified	virulent	0
	contig_3105	9909	7	0	0	Not-determined	NA	NA	0				d__Viruses;p__Unclassified;c__Unclassified;o__Unclassified;f__Unclassified	virulent	0	1-120
	contig_3107	6698	2	0	0	Not-determined	NA	NA	0				d__Viruses;p__Unclassified;c__Unclassified;o__Unclassified;f__Unclassified	virulent	0	6506-6663
	contig_3108	136347	85	1	1	Not-determined	NA	NA	0				d__Viruses;p__Unclassified;c__Unclassified;o__Unclassified;f__Unclassified	virulent	0
	contig_3110	24997	13	0	0	Not-determined	NA	NA	0				d__Viruses;p__Unclassified;c__Unclassified;o__Unclassified;f__Unclassified	virulent	0
	contig_3111	8438	6	0	0	Low-quality	8.86	AAI-based (medium-confidence)	0				d__Viruses;p__Uroviricota;c__Caudoviricetes;o__Unclassified;f__Unclassified	virulent	0		Ice52	Cytophagia	Hymenobacteraceae
	contig_3112	7646	2	0	0	Not-determined	NA	NA	0				d__Viruses;p__Unclassified;c__Unclassified;o__Unclassified;f__Unclassified	virulent	0
	contig_3113	5204	10	0	0	Not-determined	NA	NA	0				d__Viruses;p__Unclassified;c__Unclassified;o__Unclassified;f__Unclassified	virulent	0
	contig_3116	6208	9	0	0	Not-determined	NA	NA	0				d__Viruses;p__Nucleocytoviricota;c__Megaviricetes;o__Imitervirales;f__Mimiviridae	virulent	0	1-110
	contig_3117	8119	7	0	0	Not-determined	NA	NA	0				d__Viruses;p__Unclassified;c__Unclassified;o__Unclassified;f__Unclassified	virulent	0
	contig_3118	6329	1	0	0	Not-determined	NA	NA	0				d__Viruses;p__Unclassified;c__Unclassified;o__Unclassified;f__Unclassified	virulent	0	6109-6248
	contig_3119	5654	10	0	0	Not-determined	NA	NA	0				d__Viruses;p__Unclassified;c__Unclassified;o__Unclassified;f__Unclassified	virulent	0
	contig_3121	6994	10	0	0	Not-determined	NA	NA	0				d__Viruses;p__Unclassified;c__Unclassified;o__Unclassified;f__Unclassified	virulent	0
	contig_3122	6159	1	0	0	Not-determined	NA	NA	0				d__Viruses;p__Unclassified;c__Unclassified;o__Unclassified;f__Unclassified	virulent	0
	contig_3123	9383	8	0	0	Not-determined	NA	NA	0				d__Viruses;p__Unclassified;c__Unclassified;o__Unclassified;f__Unclassified	virulent	0
	contig_3124	6122	7	0	0	Not-determined	NA	NA	0				d__Viruses;p__Unclassified;c__Unclassified;o__Unclassified;f__Unclassified	virulent	0
	contig_3126	7207	1	0	0	Not-determined	NA	NA	0				d__Viruses;p__Unclassified;c__Unclassified;o__Unclassified;f__Unclassified	virulent	0
	contig_3127	18650	9	0	0	Not-determined	NA	NA	0				d__Viruses;p__Nucleocytoviricota;c__Megaviricetes;o__Imitervirales;f__Mimiviridae	virulent	0
	contig_3128	37128	11	0	0	Not-determined	NA	NA	0				d__Viruses;p__Unclassified;c__Unclassified;o__Unclassified;f__Unclassified	virulent	0
	contig_3130	5175	7	0	0	Not-determined	NA	NA	0	0.5	ssDNA	0	d__Viruses;p__Unclassified;c__Unclassified;o__Unclassified;f__Unclassified	virulent	0	5066-5175
	contig_3133	11785	1	0	0	Not-determined	NA	NA	0				d__Viruses;p__Unclassified;c__Unclassified;o__Unclassified;f__Unclassified	virulent	0
	contig_3134	5281	2	0	0	Not-determined	NA	NA	0				d__Viruses;p__Unclassified;c__Unclassified;o__Unclassified;f__Unclassified	virulent	0
	contig_3135	5461	5	0	0	Not-determined	NA	NA	0				d__Viruses;p__Unclassified;c__Unclassified;o__Unclassified;f__Unclassified	virulent	0
	contig_3137	6017	1	0	0	Not-determined	NA	NA	0				d__Viruses;p__Unclassified;c__Unclassified;o__Unclassified;f__Unclassified	virulent	0	5860-6017
	contig_3138	13434	2	0	0	Not-determined	NA	NA	0				d__Viruses;p__Unclassified;c__Unclassified;o__Unclassified;f__Unclassified	virulent	0	13309-13434
	contig_3140	18902	16	1	3	Low-quality	19.91	AAI-based (medium-confidence)	0				d__Viruses;p__Uroviricota;c__Caudoviricetes;o__Unclassified;f__Unclassified	temperate	0
	contig_3141	5883	8	0	0	Not-determined	NA	NA	0				d__Viruses;p__Unclassified;c__Unclassified;o__Unclassified;f__Unclassified	virulent	0
	contig_3142	5563	1	0	0	Not-determined	NA	NA	0				d__Viruses;p__Unclassified;c__Unclassified;o__Unclassified;f__Unclassified	virulent	0
	contig_3145	6166	4	0	0	Not-determined	NA	NA	0				d__Viruses;p__Unclassified;c__Unclassified;o__Unclassified;f__Unclassified	virulent	0
	contig_3146	8508	12	0	0	Not-determined	NA	NA	0				d__Viruses;p__Unclassified;c__Unclassified;o__Unclassified;f__Unclassified	virulent	0
	contig_3148	14785	4	0	0	Not-determined	NA	NA	0				d__Viruses;p__Unclassified;c__Unclassified;o__Unclassified;f__Unclassified	virulent	0
	contig_3149	6144	5	0	0	Not-determined	NA	NA	0				d__Viruses;p__Unclassified;c__Unclassified;o__Unclassified;f__Unclassified	virulent	0
	contig_3150	17463	5	0	0	Not-determined	NA	NA	0				d__Viruses;p__Unclassified;c__Unclassified;o__Unclassified;f__Unclassified	virulent	0
	contig_3155	6696	9	0	0	Not-determined	NA	NA	0				d__Viruses;p__Unclassified;c__Unclassified;o__Unclassified;f__Unclassified	virulent	0	5715-5845;6363-6696
	contig_3157	7402	2	0	0	Not-determined	NA	NA	0				d__Viruses;p__Unclassified;c__Unclassified;o__Unclassified;f__Unclassified	virulent	0
	contig_3158	44143	15	0	0	Not-determined	NA	NA	0				d__Viruses;p__Unclassified;c__Unclassified;o__Unclassified;f__Unclassified	virulent	0
	contig_3159	24494	8	0	0	Not-determined	NA	NA	0				d__Viruses;p__Unclassified;c__Unclassified;o__Unclassified;f__Unclassified	virulent	0	23675-23825;24351-24451
	contig_3160	7435	3	0	0	Not-determined	NA	NA	0	0.527	dsDNAphage	0	d__Viruses;p__Unclassified;c__Unclassified;o__Unclassified;f__Unclassified	virulent	0	1-206
	contig_3162	5251	1	0	0	Not-determined	NA	NA	0				d__Viruses;p__Unclassified;c__Unclassified;o__Unclassified;f__Unclassified	virulent	0	1-110;5136-5251
	contig_3165	8934	11	0	0	Not-determined	NA	NA	0				d__Viruses;p__Unclassified;c__Unclassified;o__Unclassified;f__Unclassified	virulent	0
	contig_3166	10557	15	0	0	Not-determined	NA	NA	0				d__Viruses;p__Nucleocytoviricota;c__Megaviricetes;o__Unclassified;f__Unclassified	virulent	0
	contig_3167	5358	11	0	0	Not-determined	NA	NA	0				d__Viruses;p__Unclassified;c__Unclassified;o__Unclassified;f__Unclassified	virulent	0
	contig_3168	5333	4	0	0	Not-determined	NA	NA	0				d__Viruses;p__Unclassified;c__Unclassified;o__Unclassified;f__Unclassified	virulent	0
	contig_3169	5022	4	0	0	Not-determined	NA	NA	0				d__Viruses;p__Unclassified;c__Unclassified;o__Unclassified;f__Unclassified	virulent	0
	contig_3171	5280	4	0	0	Not-determined	NA	NA	0				d__Viruses;p__Unclassified;c__Unclassified;o__Unclassified;f__Unclassified	virulent	0
	contig_3172	5581	5	1	0	Low-quality	0.44	HMM-based (lower-bound)	0				d__Viruses;p__Nucleocytoviricota;c__Megaviricetes;o__Imitervirales;f__Mimiviridae	virulent	0
	contig_3173	7588	4	1	0	Low-quality	0.61	HMM-based (lower-bound)	0				d__Viruses;p__Unclassified;c__Unclassified;o__Unclassified;f__Unclassified	virulent	0	7459-7588
	contig_3174	188734	209	1	125	High-quality	100	HMM-based (lower-bound)	0				d__Viruses;p__Unclassified;c__Unclassified;o__Unclassified;f__Unclassified	temperate	0			Cyanophyceae	Leptolyngbyaceae
	contig_3175	6059	1	0	0	Not-determined	NA	NA	0				d__Viruses;p__Unclassified;c__Unclassified;o__Unclassified;f__Unclassified	virulent	0
	contig_3176	6819	3	0	0	Not-determined	NA	NA	0				d__Viruses;p__Unclassified;c__Unclassified;o__Unclassified;f__Unclassified	virulent	0
	contig_3178	8014	3	0	0	Not-determined	NA	NA	0				d__Viruses;p__Unclassified;c__Unclassified;o__Unclassified;f__Unclassified	virulent	0	1-158
	contig_3179	5231	5	0	0	Not-determined	NA	NA	0				d__Viruses;p__Unclassified;c__Unclassified;o__Unclassified;f__Unclassified	virulent	0
	contig_3180	7509	3	1	0	Low-quality	3.14	HMM-based (lower-bound)	0	0.907	dsDNAphage	1	d__Viruses;p__Uroviricota;c__Caudoviricetes;o__Unclassified;f__Kyanoviridae	virulent	0
	contig_3181	5092	10	0	0	Not-determined	NA	NA	0				d__Viruses;p__Unclassified;c__Unclassified;o__Unclassified;f__Unclassified	virulent	0
	contig_3182	20147	8	1	0	Low-quality	1.62	HMM-based (lower-bound)	0				d__Viruses;p__Unclassified;c__Unclassified;o__Unclassified;f__Unclassified	virulent	0
	contig_3183	7680	7	0	0	Not-determined	NA	NA	0				d__Viruses;p__Uroviricota;c__Caudoviricetes;o__Unclassified;f__Unclassified	virulent	0
	contig_3184	7015	4	0	0	Not-determined	NA	NA	0				d__Viruses;p__Nucleocytoviricota;c__Megaviricetes;o__Imitervirales;f__Mimiviridae	virulent	0
	contig_3188	7254	9	0	0	Not-determined	NA	NA	0				d__Viruses;p__Unclassified;c__Unclassified;o__Unclassified;f__Unclassified	virulent	0
	contig_3190	9945	1	0	0	Not-determined	NA	NA	0				d__Viruses;p__Unclassified;c__Unclassified;o__Unclassified;f__Unclassified	virulent	0
	contig_3192	60942	43	2	26	Low-quality	4.02	HMM-based (lower-bound)	0				d__Viruses;p__Unclassified;c__Unclassified;o__Unclassified;f__Unclassified	none	0			Cyanophyceae	Chamaesiphonaceae
	contig_3194	12447	20	0	0	Not-determined	NA	NA	0				d__Viruses;p__Unclassified;c__Unclassified;o__Unclassified;f__Unclassified	virulent	0
	contig_3195	5422	1	0	0	Not-determined	NA	NA	0				d__Viruses;p__Unclassified;c__Unclassified;o__Unclassified;f__Unclassified	virulent	0	5308-5422
	contig_3196	5096	3	0	0	Not-determined	NA	NA	0				d__Viruses;p__Unclassified;c__Unclassified;o__Unclassified;f__Unclassified	none	0
	contig_3197	6527	2	1	0	Medium-quality	60.85	HMM-based (lower-bound)	0				d__Viruses;p__Artverviricota;c__Revtraviricetes;o__Ortervirales;f__Caulimoviridae	virulent	0
	contig_3199	5989	4	0	0	Not-determined	NA	NA	0				d__Viruses;p__Unclassified;c__Unclassified;o__Unclassified;f__Unclassified	virulent	0
	contig_3200	10680	6	0	0	Not-determined	NA	NA	0				d__Viruses;p__Unclassified;c__Unclassified;o__Unclassified;f__Unclassified	virulent	0
	contig_3202	29976	6	0	0	Not-determined	NA	NA	0				d__Viruses;p__Unclassified;c__Unclassified;o__Unclassified;f__Unclassified	virulent	0
	contig_3203	8889	14	0	0	Not-determined	NA	NA	0				d__Viruses;p__Unclassified;c__Unclassified;o__Unclassified;f__Unclassified	virulent	0	941-1098;1373-1615;1758-1935;2181-2297;4927-5056;5481-5584;6307-6545;6642-6831
	contig_3204	7863	1	0	0	Not-determined	NA	NA	0				d__Viruses;p__Unclassified;c__Unclassified;o__Unclassified;f__Unclassified	virulent	0
	contig_3205	8796	2	0	0	Not-determined	NA	NA	0				d__Viruses;p__Unclassified;c__Unclassified;o__Unclassified;f__Unclassified	virulent	0
	contig_3206	61102	28	0	0	Not-determined	NA	NA	0				d__Viruses;p__Nucleocytoviricota;c__Megaviricetes;o__Imitervirales;f__Mimiviridae	virulent	0
	contig_3207	5734	6	0	0	Not-determined	NA	NA	0				d__Viruses;p__Unclassified;c__Unclassified;o__Unclassified;f__Unclassified	virulent	0
	contig_3208	5585	1	0	0	Not-determined	NA	NA	0				d__Viruses;p__Unclassified;c__Unclassified;o__Unclassified;f__Unclassified	virulent	0	1-204
	contig_3209	5091	6	0	0	Not-determined	NA	NA	0				d__Viruses;p__Unclassified;c__Unclassified;o__Unclassified;f__Unclassified	virulent	0	4689-4923;4981-5091
	contig_3212	7532	10	0	0	Not-determined	NA	NA	0	0.587	dsDNAphage	0	d__Viruses;p__Unclassified;c__Unclassified;o__Unclassified;f__Unclassified	virulent	0
	contig_3214	15300	7	0	0	Not-determined	NA	NA	0				d__Viruses;p__Unclassified;c__Unclassified;o__Unclassified;f__Unclassified	virulent	0
	contig_3216	63256	26	0	0	Not-determined	NA	NA	0				d__Viruses;p__Nucleocytoviricota;c__Megaviricetes;o__Imitervirales;f__Mimiviridae	virulent	0
	contig_3219	59507	31	1	0	Low-quality	4.79	HMM-based (lower-bound)	0				d__Viruses;p__Uroviricota;c__Caudoviricetes;o__Unclassified;f__Unclassified	virulent	0
	contig_3221	7590	12	0	0	Not-determined	NA	NA	0				d__Viruses;p__Unclassified;c__Unclassified;o__Unclassified;f__Unclassified	virulent	0
	contig_3222	5281	11	0	0	Not-determined	NA	NA	0				d__Viruses;p__Unclassified;c__Unclassified;o__Unclassified;f__Unclassified	virulent	0	5110-5281
	contig_3225	5507	2	1	0	Low-quality	1.94	HMM-based (lower-bound)	0				d__Viruses;p__Uroviricota;c__Caudoviricetes;o__Crassvirales;f__Unclassified	virulent	0
	contig_3226	8878	6	0	0	Not-determined	NA	NA	0				d__Viruses;p__Unclassified;c__Unclassified;o__Unclassified;f__Unclassified	virulent	0
	contig_3227	47685	25	0	0	Not-determined	NA	NA	0				d__Viruses;p__Nucleocytoviricota;c__Megaviricetes;o__Imitervirales;f__Mimiviridae	virulent	0	1-110
	contig_3229	5482	4	0	0	Not-determined	NA	NA	0				d__Viruses;p__Unclassified;c__Unclassified;o__Unclassified;f__Unclassified	virulent	0
	contig_3231	63439	30	2	1	Low-quality	4.98	HMM-based (lower-bound)	0				d__Viruses;p__Nucleocytoviricota;c__Megaviricetes;o__Imitervirales;f__Mimiviridae	virulent	0
	contig_3232	6887	5	0	0	Not-determined	NA	NA	0				d__Viruses;p__Unclassified;c__Unclassified;o__Unclassified;f__Unclassified	virulent	0
	contig_3233	6270	4	0	0	Not-determined	NA	NA	0	0.587	dsDNAphage	0	d__Viruses;p__Unclassified;c__Unclassified;o__Unclassified;f__Unclassified	virulent	0	6137-6270
	contig_3234	5262	7	0	0	Not-determined	NA	NA	0				d__Viruses;p__Unclassified;c__Unclassified;o__Unclassified;f__Unclassified	virulent	0
	contig_3238	27469	31	6	0	Low-quality	3.75	HMM-based (lower-bound)	0	0.84	dsDNAphage	1	d__Viruses;p__Unclassified;c__Unclassified;o__Unclassified;f__Unclassified	virulent	1	5135-5248
	contig_3239	5233	2	0	0	Not-determined	NA	NA	0				d__Viruses;p__Unclassified;c__Unclassified;o__Unclassified;f__Unclassified	virulent	0
	contig_3242	6930	8	0	0	Not-determined	NA	NA	0				d__Viruses;p__Nucleocytoviricota;c__Megaviricetes;o__Unclassified;f__Unclassified	virulent	0
	contig_3243	5561	4	0	0	Not-determined	NA	NA	0				d__Viruses;p__Unclassified;c__Unclassified;o__Unclassified;f__Unclassified	virulent	0
	contig_3246	14210	11	0	0	Not-determined	NA	NA	0				d__Viruses;p__Nucleocytoviricota;c__Megaviricetes;o__Imitervirales;f__Mimiviridae	virulent	0
	contig_3247	7833	2	0	0	Not-determined	NA	NA	0				d__Viruses;p__Unclassified;c__Unclassified;o__Unclassified;f__Unclassified	virulent	0	1-491;7698-7833
	contig_3248	6552	4	0	0	Not-determined	NA	NA	0				d__Viruses;p__Unclassified;c__Unclassified;o__Unclassified;f__Unclassified	virulent	0
	contig_3249	9515	5	1	1	High-quality	92.59	HMM-based (lower-bound)	21.84				d__Viruses;p__Unclassified;c__Unclassified;o__Unclassified;f__Unclassified	none	0
	contig_3250	8860	3	0	0	Not-determined	NA	NA	0				d__Viruses;p__Unclassified;c__Unclassified;o__Unclassified;f__Unclassified	virulent	0
	contig_3251	5447	1	0	0	Not-determined	NA	NA	0				d__Viruses;p__Unclassified;c__Unclassified;o__Unclassified;f__Unclassified	virulent	0
	contig_3252	5237	3	0	0	Not-determined	NA	NA	0	0.8	ssDNA	0	d__Viruses;p__Unclassified;c__Unclassified;o__Unclassified;f__Unclassified	virulent	0
	contig_3253	6084	4	0	0	Not-determined	NA	NA	0				d__Viruses;p__Unclassified;c__Unclassified;o__Unclassified;f__Unclassified	virulent	0
	contig_3255	31533	18	2	0	Low-quality	16.74	HMM-based (lower-bound)	0	0.953	dsDNAphage	1	d__Viruses;p__Uroviricota;c__Caudoviricetes;o__Unclassified;f__Herelleviridae	none	0
	contig_3256	7073	1	0	0	Not-determined	NA	NA	0				d__Viruses;p__Unclassified;c__Unclassified;o__Unclassified;f__Unclassified	virulent	0	1-108;6950-7073
	contig_3258	7793	7	2	0	Low-quality	0.61	HMM-based (lower-bound)	0	0.513	dsDNAphage	0	d__Viruses;p__Nucleocytoviricota;c__Megaviricetes;o__Imitervirales;f__Mimiviridae	virulent	0	7683-7793
	contig_3259	5191	4	0	0	Not-determined	NA	NA	0				d__Viruses;p__Unclassified;c__Unclassified;o__Unclassified;f__Unclassified	virulent	0
	contig_3260	5031	6	0	0	Not-determined	NA	NA	0				d__Viruses;p__Unclassified;c__Unclassified;o__Unclassified;f__Unclassified	virulent	0	343-494;1166-1317;1754-1917
	contig_3267	12992	6	0	0	Not-determined	NA	NA	0				d__Viruses;p__Unclassified;c__Unclassified;o__Unclassified;f__Unclassified	virulent	0
	contig_3269	5215	7	0	0	Not-determined	NA	NA	0				d__Viruses;p__Unclassified;c__Unclassified;o__Unclassified;f__Unclassified	virulent	0
	contig_3270	13916	14	1	2	Low-quality	1.12	HMM-based (lower-bound)	0				d__Viruses;p__Nucleocytoviricota;c__Megaviricetes;o__Imitervirales;f__Mimiviridae	virulent	0
	contig_3272	6069	2	0	0	Not-determined	NA	NA	0				d__Viruses;p__Unclassified;c__Unclassified;o__Unclassified;f__Unclassified	virulent	0	1-137;5921-6069
	contig_3273	31539	37	0	0	Not-determined	NA	NA	0				d__Viruses;p__Unclassified;c__Unclassified;o__Unclassified;f__Unclassified	virulent	0
	contig_3274	6619	2	0	0	Not-determined	NA	NA	0				d__Viruses;p__Unclassified;c__Unclassified;o__Unclassified;f__Unclassified	virulent	0
	contig_3275	44249	102	8	0	Low-quality	21.73	HMM-based (lower-bound)	0	0.98	dsDNAphage	1	d__Viruses;p__Uroviricota;c__Caudoviricetes;o__Unclassified;f__Unclassified	none	0
	contig_3276	5063	1	0	0	Not-determined	NA	NA	0				d__Viruses;p__Unclassified;c__Unclassified;o__Unclassified;f__Unclassified	virulent	0
	contig_3277	18117	18	0	0	Not-determined	NA	NA	0				d__Viruses;p__Unclassified;c__Unclassified;o__Unclassified;f__Unclassified	virulent	0	17958-18117
	contig_3278	7628	11	3	0	Low-quality	0.48	HMM-based (lower-bound)	0	0.547	dsDNAphage	0	d__Viruses;p__Uroviricota;c__Caudoviricetes;o__Unclassified;f__Unclassified	none	0
	contig_3279	9316	10	1	0	Low-quality	3.89	HMM-based (lower-bound)	0	0.893	dsDNAphage	0	d__Viruses;p__Uroviricota;c__Caudoviricetes;o__Unclassified;f__Unclassified	virulent	0
	contig_3282	12296	18	1	1	Low-quality	1.98	AAI-based (medium-confidence)	0	0.647	dsDNAphage	0	d__Viruses;p__Nucleocytoviricota;c__Megaviricetes;o__Imitervirales;f__Mimiviridae	virulent	0
	contig_3283	5603	3	0	0	Not-determined	NA	NA	0				d__Viruses;p__Unclassified;c__Unclassified;o__Unclassified;f__Unclassified	virulent	0
	contig_3286	5063	3	0	0	Not-determined	NA	NA	0				d__Viruses;p__Unclassified;c__Unclassified;o__Unclassified;f__Unclassified	virulent	0	4940-5063
	contig_3287	5891	1	0	0	Not-determined	NA	NA	0				d__Viruses;p__Unclassified;c__Unclassified;o__Unclassified;f__Unclassified	virulent	0
	contig_3290	5499	6	0	0	Not-determined	NA	NA	0				d__Viruses;p__Unclassified;c__Unclassified;o__Unclassified;f__Unclassified	virulent	0
	contig_3293	9253	20	0	2	Not-determined	NA	NA	0	0.96	dsDNAphage	0	d__Viruses;p__Uroviricota;c__Caudoviricetes;o__Unclassified;f__Unclassified	virulent	0
	contig_3294	5681	2	0	0	Not-determined	NA	NA	0				d__Viruses;p__Unclassified;c__Unclassified;o__Unclassified;f__Unclassified	virulent	0
	contig_3295	14046	26	0	0	Not-determined	NA	NA	0				d__Viruses;p__Unclassified;c__Unclassified;o__Unclassified;f__Unclassified	virulent	0
	contig_3296	10774	7	0	0	Not-determined	NA	NA	0	0.513	ssDNA	0	d__Viruses;p__Unclassified;c__Unclassified;o__Unclassified;f__Unclassified	virulent	0			Alphaproteobacteria	HIMB59
	contig_3297	5630	1	0	0	Not-determined	NA	NA	0				d__Viruses;p__Unclassified;c__Unclassified;o__Unclassified;f__Unclassified	virulent	0	5514-5630
	contig_3298	5182	1	0	0	Not-determined	NA	NA	0				d__Viruses;p__Unclassified;c__Unclassified;o__Unclassified;f__Unclassified	virulent	0
	contig_3299	5260	1	0	0	Not-determined	NA	NA	0				d__Viruses;p__Unclassified;c__Unclassified;o__Unclassified;f__Unclassified	virulent	0
	contig_3300	5190	4	0	0	Not-determined	NA	NA	0				d__Viruses;p__Unclassified;c__Unclassified;o__Unclassified;f__Unclassified	virulent	0
	contig_3302	5596	1	0	0	Not-determined	NA	NA	0				d__Viruses;p__Unclassified;c__Unclassified;o__Unclassified;f__Unclassified	virulent	0
	contig_3303	6641	2	0	0	Not-determined	NA	NA	0				d__Viruses;p__Unclassified;c__Unclassified;o__Unclassified;f__Unclassified	virulent	0
	contig_3304	5946	9	0	0	Not-determined	NA	NA	0				d__Viruses;p__Unclassified;c__Unclassified;o__Unclassified;f__Unclassified	virulent	0
	contig_3305	12933	13	0	0	Not-determined	NA	NA	0				d__Viruses;p__Unclassified;c__Unclassified;o__Unclassified;f__Unclassified	virulent	0
	contig_3306	5360	4	0	0	Low-quality	5.65	AAI-based (medium-confidence)	0				d__Viruses;p__Uroviricota;c__Caudoviricetes;o__Unclassified;f__Unclassified	virulent	0
	contig_3307	36544	22	0	0	Not-determined	NA	NA	0				d__Viruses;p__Unclassified;c__Unclassified;o__Unclassified;f__Unclassified	virulent	0
	contig_3308	10207	1	0	0	Not-determined	NA	NA	0				d__Viruses;p__Unclassified;c__Unclassified;o__Unclassified;f__Unclassified	virulent	0	65-3678;3743-4520;4561-8433;8452-8888;8890-10207
	contig_3309	29340	12	0	0	Not-determined	NA	NA	0				d__Viruses;p__Unclassified;c__Unclassified;o__Unclassified;f__Unclassified	virulent	0
	contig_3310	5874	6	0	0	Not-determined	NA	NA	0				d__Viruses;p__Unclassified;c__Unclassified;o__Unclassified;f__Unclassified	virulent	0
	contig_3315	7603	1	0	0	Not-determined	NA	NA	0				d__Viruses;p__Unclassified;c__Unclassified;o__Unclassified;f__Unclassified	virulent	0	48-258
	contig_3316	14176	2	0	0	Not-determined	NA	NA	0	0.713	dsDNAphage	0	d__Viruses;p__Nucleocytoviricota;c__Megaviricetes;o__Imitervirales;f__Mimiviridae	virulent	0
	contig_3317	5795	7	0	0	Not-determined	NA	NA	0				d__Viruses;p__Unclassified;c__Unclassified;o__Unclassified;f__Unclassified	none	0	5640-5795
	contig_3318	6326	9	0	0	Not-determined	NA	NA	0				d__Viruses;p__Unclassified;c__Unclassified;o__Unclassified;f__Unclassified	virulent	0	1-135
	contig_3319	6658	1	0	0	Not-determined	NA	NA	0				d__Viruses;p__Unclassified;c__Unclassified;o__Unclassified;f__Unclassified	virulent	0
	contig_3320	6660	10	0	0	Not-determined	NA	NA	0				d__Viruses;p__Unclassified;c__Unclassified;o__Unclassified;f__Unclassified	virulent	0
	contig_3324	15272	9	0	0	Not-determined	NA	NA	0				d__Viruses;p__Unclassified;c__Unclassified;o__Unclassified;f__Unclassified	virulent	0			Bacilli	Haloplasmataceae
	contig_3326	28766	12	0	0	Not-determined	NA	NA	0				d__Viruses;p__Unclassified;c__Unclassified;o__Unclassified;f__Unclassified	virulent	0	28408-28507
	contig_3327	6633	2	0	0	Not-determined	NA	NA	0				d__Viruses;p__Unclassified;c__Unclassified;o__Unclassified;f__Unclassified	virulent	0
	contig_3331	8659	5	0	0	Not-determined	NA	NA	0				d__Viruses;p__Unclassified;c__Unclassified;o__Unclassified;f__Unclassified	virulent	0
	contig_3332	14658	3	0	0	Not-determined	NA	NA	0				d__Viruses;p__Unclassified;c__Unclassified;o__Unclassified;f__Unclassified	virulent	0
	contig_3333	6773	4	1	1	Low-quality	0.08	HMM-based (lower-bound)	76.63				d__Viruses;p__Nucleocytoviricota;c__Megaviricetes;o__Imitervirales;f__Mimiviridae	virulent	0	6622-6773
	contig_3334	6222	1	0	0	Not-determined	NA	NA	0				d__Viruses;p__Unclassified;c__Unclassified;o__Unclassified;f__Unclassified	virulent	0
	contig_3335	10678	6	0	0	Not-determined	NA	NA	0				d__Viruses;p__Unclassified;c__Unclassified;o__Unclassified;f__Unclassified	virulent	0
	contig_3336	5237	3	0	0	Not-determined	NA	NA	0				d__Viruses;p__Unclassified;c__Unclassified;o__Unclassified;f__Unclassified	virulent	0	1-116
	contig_3337	6498	3	0	0	Not-determined	NA	NA	0				d__Viruses;p__Unclassified;c__Unclassified;o__Unclassified;f__Unclassified	virulent	0
	contig_3339	8467	12	0	0	Not-determined	NA	NA	0				d__Viruses;p__Unclassified;c__Unclassified;o__Unclassified;f__Unclassified	virulent	0
	contig_3340	5878	10	0	0	Not-determined	NA	NA	0				d__Viruses;p__Unclassified;c__Unclassified;o__Unclassified;f__Unclassified	virulent	0	33-181
	contig_3341	5702	3	0	0	Not-determined	NA	NA	0				d__Viruses;p__Unclassified;c__Unclassified;o__Unclassified;f__Unclassified	virulent	0	1-174
	contig_3342	7104	3	0	0	Not-determined	NA	NA	0				d__Viruses;p__Unclassified;c__Unclassified;o__Unclassified;f__Unclassified	virulent	0
	contig_3343	5899	9	0	0	Not-determined	NA	NA	0				d__Viruses;p__Unclassified;c__Unclassified;o__Unclassified;f__Unclassified	virulent	0
	contig_3344	10739	8	1	2	Low-quality	0.16	HMM-based (lower-bound)	70.4				d__Viruses;p__Unclassified;c__Unclassified;o__Unclassified;f__Unclassified	virulent	0
	contig_3345	5603	2	0	0	Not-determined	NA	NA	0				d__Viruses;p__Unclassified;c__Unclassified;o__Unclassified;f__Unclassified	virulent	0
	contig_3348	42843	46	0	0	Not-determined	NA	NA	0				d__Viruses;p__Unclassified;c__Unclassified;o__Unclassified;f__Unclassified	virulent	0	24960-25086
	contig_3350	20603	9	0	0	Not-determined	NA	NA	0				d__Viruses;p__Unclassified;c__Unclassified;o__Unclassified;f__Unclassified	virulent	0
	contig_3351	27524	11	0	0	Not-determined	NA	NA	0				d__Viruses;p__Unclassified;c__Unclassified;o__Unclassified;f__Unclassified	virulent	0
	contig_3353	8547	6	0	0	Not-determined	NA	NA	0				d__Viruses;p__Unclassified;c__Unclassified;o__Unclassified;f__Unclassified	virulent	0
	contig_3354	7110	1	0	0	Not-determined	NA	NA	0				d__Viruses;p__Unclassified;c__Unclassified;o__Unclassified;f__Unclassified	virulent	0	1-134
	contig_3356	6998	9	0	0	Not-determined	NA	NA	0				d__Viruses;p__Unclassified;c__Unclassified;o__Unclassified;f__Unclassified	none	0
	contig_3357	5435	5	0	0	Not-determined	NA	NA	0				d__Viruses;p__Uroviricota;c__Caudoviricetes;o__Unclassified;f__Unclassified	virulent	0	3752-3853
	contig_3358	5076	1	0	0	Not-determined	NA	NA	0				d__Viruses;p__Unclassified;c__Unclassified;o__Unclassified;f__Unclassified	virulent	0
	contig_3359	5054	9	0	0	Not-determined	NA	NA	0				d__Viruses;p__Unclassified;c__Unclassified;o__Unclassified;f__Unclassified	virulent	0
	contig_3360	5183	2	0	0	Not-determined	NA	NA	0				d__Viruses;p__Artverviricota;c__Revtraviricetes;o__Ortervirales;f__Retroviridae	virulent	0	2849-3030
	contig_3361	7841	7	0	0	Not-determined	NA	NA	0				d__Viruses;p__Unclassified;c__Unclassified;o__Unclassified;f__Unclassified	virulent	0
	contig_3362	5607	6	1	0	Low-quality	1.24	HMM-based (lower-bound)	0				d__Viruses;p__Unclassified;c__Unclassified;o__Unclassified;f__Unclassified	virulent	0
	contig_3363	7944	7	0	0	Not-determined	NA	NA	0				d__Viruses;p__Unclassified;c__Unclassified;o__Unclassified;f__Unclassified	virulent	0
	contig_3364	6596	1	0	0	Not-determined	NA	NA	0				d__Viruses;p__Unclassified;c__Unclassified;o__Unclassified;f__Unclassified	virulent	0
	contig_3365	5850	10	0	0	Not-determined	NA	NA	0				d__Viruses;p__Unclassified;c__Unclassified;o__Unclassified;f__Unclassified	virulent	0
	contig_3366	6838	2	0	0	Not-determined	NA	NA	0				d__Viruses;p__Unclassified;c__Unclassified;o__Unclassified;f__Unclassified	virulent	0	1-159
	contig_3367	5878	4	0	0	Not-determined	NA	NA	0				d__Viruses;p__Unclassified;c__Unclassified;o__Unclassified;f__Unclassified	virulent	0
	contig_3369	17444	7	0	0	Not-determined	NA	NA	0				d__Viruses;p__Unclassified;c__Unclassified;o__Unclassified;f__Unclassified	virulent	0
	contig_3370	24847	15	0	0	Not-determined	NA	NA	0				d__Viruses;p__Unclassified;c__Unclassified;o__Unclassified;f__Unclassified	virulent	0
	contig_3371	6500	6	0	0	Not-determined	NA	NA	0				d__Viruses;p__Unclassified;c__Unclassified;o__Unclassified;f__Unclassified	virulent	0
	contig_3373	5570	3	0	0	Not-determined	NA	NA	0				d__Viruses;p__Unclassified;c__Unclassified;o__Unclassified;f__Unclassified	virulent	0	1-124
	contig_3374	5510	5	0	0	Not-determined	NA	NA	0				d__Viruses;p__Unclassified;c__Unclassified;o__Unclassified;f__Unclassified	virulent	0
	contig_3375	22121	12	1	0	Low-quality	1.74	HMM-based (lower-bound)	0				d__Viruses;p__Unclassified;c__Unclassified;o__Unclassified;f__Unclassified	none	0	55-189
	contig_3376	6509	9	0	0	Not-determined	NA	NA	0				d__Viruses;p__Unclassified;c__Unclassified;o__Unclassified;f__Unclassified	virulent	0	102-245
	contig_3378	6463	8	0	0	Not-determined	NA	NA	0				d__Viruses;p__Unclassified;c__Unclassified;o__Unclassified;f__Unclassified	virulent	0
	contig_3379	8144	4	0	0	Not-determined	NA	NA	0				d__Viruses;p__Unclassified;c__Unclassified;o__Unclassified;f__Unclassified	virulent	0	167-4275;4293-5075;5106-7047;7152-7865
	contig_3380	12985	9	0	0	Not-determined	NA	NA	0				d__Viruses;p__Unclassified;c__Unclassified;o__Unclassified;f__Unclassified	virulent	0
	contig_3381	56312	21	0	0	Not-determined	NA	NA	0				d__Viruses;p__Nucleocytoviricota;c__Megaviricetes;o__Unclassified;f__Unclassified	virulent	0
	contig_3382	12634	9	0	0	Not-determined	NA	NA	0				d__Viruses;p__Unclassified;c__Unclassified;o__Unclassified;f__Unclassified	virulent	0
	contig_3383	6782	6	0	0	Not-determined	NA	NA	0				d__Viruses;p__Unclassified;c__Unclassified;o__Unclassified;f__Unclassified	virulent	0	1-110;6525-6731
	contig_3384	8063	7	0	0	Not-determined	NA	NA	0				d__Viruses;p__Unclassified;c__Unclassified;o__Unclassified;f__Unclassified	virulent	0	71-8063
	contig_3385	10958	1	0	0	Not-determined	NA	NA	0				d__Viruses;p__Uroviricota;c__Caudoviricetes;o__Crassvirales;f__Unclassified	virulent	0	64-169
	contig_3386	5387	5	0	0	Not-determined	NA	NA	0				d__Viruses;p__Unclassified;c__Unclassified;o__Unclassified;f__Unclassified	virulent	0
	contig_3389	5361	4	0	0	Not-determined	NA	NA	0	0.927	ssDNA	0	d__Viruses;p__Uroviricota;c__Caudoviricetes;o__Unclassified;f__Unclassified	temperate	0	380-515;704-1034;1160-1322;4991-5140
	contig_3390	6228	1	0	0	Not-determined	NA	NA	0				d__Viruses;p__Unclassified;c__Unclassified;o__Unclassified;f__Unclassified	virulent	0	5975-6172
	contig_3392	5030	3	0	0	Not-determined	NA	NA	0	0.5	dsDNAphage	0	d__Viruses;p__Unclassified;c__Unclassified;o__Unclassified;f__Unclassified	virulent	0
	contig_3394	6011	6	0	0	Not-determined	NA	NA	0				d__Viruses;p__Unclassified;c__Unclassified;o__Unclassified;f__Unclassified	virulent	0
	contig_3397	7183	4	1	0	Low-quality	1.58	HMM-based (lower-bound)	0				d__Viruses;p__Unclassified;c__Unclassified;o__Unclassified;f__Unclassified	virulent	0	33-185;6926-7151
	contig_3398	6356	7	0	0	Not-determined	NA	NA	0				d__Viruses;p__Unclassified;c__Unclassified;o__Unclassified;f__Unclassified	virulent	0
	contig_3399	182596	95	1	3	Low-quality	43.08	HMM-based (lower-bound)	0				d__Viruses;p__Nucleocytoviricota;c__Megaviricetes;o__Imitervirales;f__Unclassified	virulent	0
	contig_3400	5326	1	0	0	Not-determined	NA	NA	0				d__Viruses;p__Unclassified;c__Unclassified;o__Unclassified;f__Unclassified	virulent	0	5193-5326
	contig_3401	7033	13	0	0	Not-determined	NA	NA	0				d__Viruses;p__Unclassified;c__Unclassified;o__Unclassified;f__Unclassified	virulent	0
	contig_3404	5444	4	0	0	Not-determined	NA	NA	0				d__Viruses;p__Unclassified;c__Unclassified;o__Unclassified;f__Unclassified	virulent	0	1-123;5314-5444
	contig_3406	5435	12	0	0	Not-determined	NA	NA	0				d__Viruses;p__Unclassified;c__Unclassified;o__Unclassified;f__Unclassified	virulent	0
	contig_3408	7219	1	0	0	Not-determined	NA	NA	0				d__Viruses;p__Unclassified;c__Unclassified;o__Unclassified;f__Unclassified	virulent	0
	contig_3409	8717	4	0	0	Not-determined	NA	NA	0				d__Viruses;p__Nucleocytoviricota;c__Megaviricetes;o__Imitervirales;f__Mimiviridae	virulent	0	1-184;7285-7559
	contig_3415	5457	2	0	0	Not-determined	NA	NA	0				d__Viruses;p__Unclassified;c__Unclassified;o__Unclassified;f__Unclassified	virulent	0	1-131
	contig_3418	5691	9	0	0	Not-determined	NA	NA	0				d__Viruses;p__Unclassified;c__Unclassified;o__Unclassified;f__Unclassified	virulent	0
	contig_3419	5062	9	0	0	Not-determined	NA	NA	0				d__Viruses;p__Unclassified;c__Unclassified;o__Unclassified;f__Unclassified	virulent	0	1144-1616
	contig_3422	5606	1	0	0	Not-determined	NA	NA	0				d__Viruses;p__Unclassified;c__Unclassified;o__Unclassified;f__Unclassified	virulent	0	1-169
	contig_3423	5674	5	0	0	Not-determined	NA	NA	0	0.593	dsDNAphage	0	d__Viruses;p__Unclassified;c__Unclassified;o__Unclassified;f__Unclassified	virulent	0
	contig_3425	8112	6	0	0	Not-determined	NA	NA	0				d__Viruses;p__Uroviricota;c__Caudoviricetes;o__Unclassified;f__Unclassified	virulent	0	5772-5960
	contig_3427	5189	1	0	0	Not-determined	NA	NA	0				d__Viruses;p__Unclassified;c__Unclassified;o__Unclassified;f__Unclassified	virulent	0	1-193;4811-4945;4965-5139
	contig_3428	6734	3	0	0	Not-determined	NA	NA	0				d__Viruses;p__Unclassified;c__Unclassified;o__Unclassified;f__Unclassified	virulent	0
	contig_3429	5833	2	0	0	Not-determined	NA	NA	0				d__Viruses;p__Unclassified;c__Unclassified;o__Unclassified;f__Unclassified	virulent	0
	contig_3433	7170	9	0	0	Not-determined	NA	NA	0				d__Viruses;p__Unclassified;c__Unclassified;o__Unclassified;f__Unclassified	virulent	0
	contig_3434	89688	36	1	0	Low-quality	7.04	HMM-based (lower-bound)	0				d__Viruses;p__Nucleocytoviricota;c__Megaviricetes;o__Imitervirales;f__Mimiviridae	virulent	0
	contig_3436	6187	2	0	0	Not-determined	NA	NA	0	0.607	dsDNAphage	0	d__Viruses;p__Uroviricota;c__Caudoviricetes;o__Unclassified;f__Unclassified	virulent	0	60-212;5974-6152
	contig_3438	5634	5	0	0	Not-determined	NA	NA	0				d__Viruses;p__Unclassified;c__Unclassified;o__Unclassified;f__Unclassified	virulent	0	5343-5482	Ice61	Armatimonadia	Capsulimonadaceae
	contig_3440	6676	5	0	0	Not-determined	NA	NA	0				d__Viruses;p__Unclassified;c__Unclassified;o__Unclassified;f__Unclassified	virulent	0	34-176
	contig_3445	39377	29	0	0	Not-determined	NA	NA	0				d__Viruses;p__Nucleocytoviricota;c__Megaviricetes;o__Imitervirales;f__Unclassified	virulent	0
	contig_3446	6481	12	0	0	Not-determined	NA	NA	0				d__Viruses;p__Unclassified;c__Unclassified;o__Unclassified;f__Unclassified	virulent	0
	contig_3447	6253	9	0	0	Not-determined	NA	NA	0				d__Viruses;p__Unclassified;c__Unclassified;o__Unclassified;f__Unclassified	virulent	0	47-229;4322-4727;6117-6253
	contig_3451	5468	5	0	0	Not-determined	NA	NA	0				d__Viruses;p__Unclassified;c__Unclassified;o__Unclassified;f__Unclassified	virulent	0
	contig_3452	5355	11	0	0	Not-determined	NA	NA	0				d__Viruses;p__Unclassified;c__Unclassified;o__Unclassified;f__Unclassified	virulent	0
	contig_3453	6375	3	0	0	Not-determined	NA	NA	0				d__Viruses;p__Unclassified;c__Unclassified;o__Unclassified;f__Unclassified	virulent	0	1-144
	contig_3454	5028	5	0	0	Not-determined	NA	NA	0				d__Viruses;p__Unclassified;c__Unclassified;o__Unclassified;f__Unclassified	virulent	0
	contig_3455	12612	8	0	0	Not-determined	NA	NA	0				d__Viruses;p__Unclassified;c__Unclassified;o__Unclassified;f__Unclassified	virulent	0
	contig_3457	13460	6	0	0	Not-determined	NA	NA	0				d__Viruses;p__Unclassified;c__Unclassified;o__Unclassified;f__Unclassified	virulent	0
	contig_3459	77390	51	1	1	Low-quality	6.21	HMM-based (lower-bound)	0				d__Viruses;p__Unclassified;c__Unclassified;o__Unclassified;f__Unclassified	none	0			Cyanophyceae	Cyanobiaceae
	contig_3461	10231	7	0	0	Not-determined	NA	NA	0				d__Viruses;p__Unclassified;c__Unclassified;o__Unclassified;f__Unclassified	virulent	0
	contig_3465	5339	2	0	0	Not-determined	NA	NA	0	0.6	dsDNAphage	0	d__Viruses;p__Unclassified;c__Unclassified;o__Unclassified;f__Unclassified	virulent	0
	contig_3467	9750	2	0	0	Not-determined	NA	NA	0				d__Viruses;p__Unclassified;c__Unclassified;o__Unclassified;f__Unclassified	virulent	0
	contig_3470	8276	3	0	0	Not-determined	NA	NA	0				d__Viruses;p__Unclassified;c__Unclassified;o__Unclassified;f__Unclassified	virulent	0
	contig_3471	5094	1	0	0	Not-determined	NA	NA	0				d__Viruses;p__Unclassified;c__Unclassified;o__Unclassified;f__Unclassified	virulent	0	44-271;4823-5094
	contig_3475	5487	2	0	0	Not-determined	NA	NA	0				d__Viruses;p__Unclassified;c__Unclassified;o__Unclassified;f__Unclassified	virulent	0
	contig_3476	5867	9	0	0	Not-determined	NA	NA	0				d__Viruses;p__Unclassified;c__Unclassified;o__Unclassified;f__Unclassified	virulent	0
	contig_3477	5934	2	0	0	Not-determined	NA	NA	0				d__Viruses;p__Unclassified;c__Unclassified;o__Unclassified;f__Unclassified	virulent	0			Flavobacteriia	Flavobacteriaceae
	contig_3478	6718	7	0	0	Not-determined	NA	NA	0				d__Viruses;p__Unclassified;c__Unclassified;o__Unclassified;f__Unclassified	virulent	0
	contig_3479	25048	13	0	0	Not-determined	NA	NA	0				d__Viruses;p__Unclassified;c__Unclassified;o__Unclassified;f__Unclassified	virulent	0
	contig_3480	7943	9	0	0	Not-determined	NA	NA	0				d__Viruses;p__Unclassified;c__Unclassified;o__Unclassified;f__Unclassified	virulent	0
	contig_3482	351675	149	1	5	Low-quality	28.75	HMM-based (lower-bound)	0				d__Viruses;p__Nucleocytoviricota;c__Megaviricetes;o__Imitervirales;f__Mimiviridae	virulent	0	105283-105428;187453-187571;267726-267859;325429-325592
	contig_3483	5553	7	0	0	Not-determined	NA	NA	0				d__Viruses;p__Unclassified;c__Unclassified;o__Unclassified;f__Unclassified	virulent	0	2284-2570;2655-2838;3438-3562;3565-3671;3771-3921;3981-4234;4399-4517;4562-5553
	contig_3485	15603	10	0	0	Not-determined	NA	NA	0				d__Viruses;p__Unclassified;c__Unclassified;o__Unclassified;f__Unclassified	virulent	0
	contig_3487	7826	7	1	2	Low-quality	1.17	HMM-based (lower-bound)	71.88				d__Viruses;p__Unclassified;c__Unclassified;o__Unclassified;f__Unclassified	virulent	0
	contig_3489	6483	9	0	0	Not-determined	NA	NA	0				d__Viruses;p__Unclassified;c__Unclassified;o__Unclassified;f__Unclassified	none	0	168-274
	contig_3491	10551	6	0	0	Not-determined	NA	NA	0				d__Viruses;p__Unclassified;c__Unclassified;o__Unclassified;f__Unclassified	virulent	0
	contig_3493	9334	3	0	0	Not-determined	NA	NA	0				d__Viruses;p__Unclassified;c__Unclassified;o__Unclassified;f__Unclassified	virulent	0
	contig_3494	6230	5	0	0	Not-determined	NA	NA	0				d__Viruses;p__Unclassified;c__Unclassified;o__Unclassified;f__Unclassified	virulent	0
	contig_3495	5316	1	0	0	Not-determined	NA	NA	0				d__Viruses;p__Unclassified;c__Unclassified;o__Unclassified;f__Unclassified	virulent	0	39-210;5109-5316
	contig_3496	51468	26	0	0	Not-determined	NA	NA	0				d__Viruses;p__Unclassified;c__Unclassified;o__Unclassified;f__Unclassified	virulent	0
	contig_3497	9406	1	0	0	Not-determined	NA	NA	0				d__Viruses;p__Unclassified;c__Unclassified;o__Unclassified;f__Unclassified	virulent	0
	contig_3498	16340	5	0	0	Not-determined	NA	NA	0				d__Viruses;p__Unclassified;c__Unclassified;o__Unclassified;f__Unclassified	none	0
	contig_3499	6272	2	0	0	Not-determined	NA	NA	0	0.88	dsDNAphage	0	d__Viruses;p__Nucleocytoviricota;c__Megaviricetes;o__Imitervirales;f__Mimiviridae	virulent	0
	contig_3500	11366	10	0	0	Not-determined	NA	NA	0				d__Viruses;p__Unclassified;c__Unclassified;o__Unclassified;f__Unclassified	virulent	0	112-482;530-861;1187-1333;1341-1471;3775-4042;4569-4673;4878-4992;5357-5539;5599-5813;6096-6211;6264-6681;6691-7339;7650-7766;8440-8616;8704-9045;9662-9776;10110-10238;10922-11366
	contig_3501	9782	23	0	0	Not-determined	NA	NA	0				d__Viruses;p__Unclassified;c__Unclassified;o__Unclassified;f__Unclassified	virulent	0
	contig_3502	11430	15	0	0	Not-determined	NA	NA	0				d__Viruses;p__Unclassified;c__Unclassified;o__Unclassified;f__Unclassified	virulent	0
	contig_3505	38418	10	1	0	Low-quality	3.14	HMM-based (lower-bound)	0				d__Viruses;p__Nucleocytoviricota;c__Megaviricetes;o__Imitervirales;f__Mimiviridae	virulent	0
	contig_3506	5677	8	0	0	Not-determined	NA	NA	0				d__Viruses;p__Unclassified;c__Unclassified;o__Unclassified;f__Unclassified	virulent	0
	contig_3507	7309	6	0	0	Not-determined	NA	NA	0				d__Viruses;p__Unclassified;c__Unclassified;o__Unclassified;f__Unclassified	virulent	0
	contig_3509	5295	4	1	0	Not-determined	NA	NA	0				d__Viruses;p__Unclassified;c__Unclassified;o__Unclassified;f__Unclassified	virulent	0
	contig_3510	6435	8	0	0	Not-determined	NA	NA	0				d__Viruses;p__Unclassified;c__Unclassified;o__Unclassified;f__Unclassified	virulent	0
	contig_3511	5432	8	0	0	Not-determined	NA	NA	0				d__Viruses;p__Unclassified;c__Unclassified;o__Unclassified;f__Unclassified	virulent	0	5259-5432
	contig_3512	5809	2	0	0	Not-determined	NA	NA	0				d__Viruses;p__Uroviricota;c__Caudoviricetes;o__Unclassified;f__Unclassified	virulent	0
	contig_3513	7990	2	0	0	Not-determined	NA	NA	0				d__Viruses;p__Unclassified;c__Unclassified;o__Unclassified;f__Unclassified	virulent	0
	contig_3514	5175	7	0	0	Not-determined	NA	NA	0				d__Viruses;p__Unclassified;c__Unclassified;o__Unclassified;f__Unclassified	virulent	0
	contig_3516	7550	9	0	0	Not-determined	NA	NA	0				d__Viruses;p__Unclassified;c__Unclassified;o__Unclassified;f__Unclassified	virulent	0
	contig_3517	6663	3	0	0	Not-determined	NA	NA	0				d__Viruses;p__Unclassified;c__Unclassified;o__Unclassified;f__Unclassified	virulent	0
	contig_3519	5947	4	0	0	Not-determined	NA	NA	0				d__Viruses;p__Unclassified;c__Unclassified;o__Unclassified;f__Unclassified	virulent	0	554-696;767-912;1083-1236;1290-1428;1646-1754;2964-3129;3335-3947;3992-4100;4232-4371;4422-4645;4686-4864
	contig_3520	18452	6	0	0	Not-determined	NA	NA	0				d__Viruses;p__Unclassified;c__Unclassified;o__Unclassified;f__Unclassified	virulent	0	1-125
	contig_3521	9823	4	0	0	Not-determined	NA	NA	0				d__Viruses;p__Unclassified;c__Unclassified;o__Unclassified;f__Unclassified	virulent	0
	contig_3524	102576	42	0	0	Not-determined	NA	NA	0				d__Viruses;p__Unclassified;c__Unclassified;o__Unclassified;f__Unclassified	virulent	0	23687-23933
	contig_3525	5688	3	1	0	Low-quality	4.68	AAI-based (high-confidence)	0	0.953	dsDNAphage	1	d__Viruses;p__Uroviricota;c__Caudoviricetes;o__Crassvirales;f__Unclassified	virulent	0
	contig_3526	6335	4	0	0	Not-determined	NA	NA	0				d__Viruses;p__Unclassified;c__Unclassified;o__Unclassified;f__Unclassified	virulent	0
	contig_3527	5255	6	0	0	Not-determined	NA	NA	0				d__Viruses;p__Nucleocytoviricota;c__Megaviricetes;o__Imitervirales;f__Mimiviridae	virulent	0
	contig_3530	5257	3	0	0	Not-determined	NA	NA	0				d__Viruses;p__Unclassified;c__Unclassified;o__Unclassified;f__Unclassified	virulent	0	1-196;349-467;1939-2140;5105-5257
	contig_3531	9276	7	0	0	Not-determined	NA	NA	0				d__Viruses;p__Unclassified;c__Unclassified;o__Unclassified;f__Unclassified	virulent	0
	contig_3534	5188	1	0	0	Not-determined	NA	NA	0				d__Viruses;p__Unclassified;c__Unclassified;o__Unclassified;f__Unclassified	virulent	0
	contig_3535	153541	68	0	0	Not-determined	NA	NA	0				d__Viruses;p__Nucleocytoviricota;c__Megaviricetes;o__Imitervirales;f__Unclassified	virulent	0	36565-36675;150667-150822
	contig_3536	84087	43	1	2	Low-quality	6.6	HMM-based (lower-bound)	0				d__Viruses;p__Unclassified;c__Unclassified;o__Unclassified;f__Unclassified	virulent	0
	contig_3537	9725	9	1	7	Low-quality	7.97	HMM-based (lower-bound)	0				d__Viruses;p__Nucleocytoviricota;c__Megaviricetes;o__Algavirales;f__Phycodnaviridae	virulent	0			Planctomycetia	Gemmataceae
	contig_3538	5913	6	0	0	Not-determined	NA	NA	0				d__Viruses;p__Uroviricota;c__Caudoviricetes;o__Unclassified;f__Unclassified	virulent	0
	contig_3540	5405	2	0	0	Not-determined	NA	NA	0				d__Viruses;p__Unclassified;c__Unclassified;o__Unclassified;f__Unclassified	virulent	0
	contig_3541	6490	11	0	0	Not-determined	NA	NA	0				d__Viruses;p__Unclassified;c__Unclassified;o__Unclassified;f__Unclassified	virulent	0
	contig_3542	5527	1	0	0	Not-determined	NA	NA	0				d__Viruses;p__Unclassified;c__Unclassified;o__Unclassified;f__Unclassified	virulent	0
	contig_3543	6097	8	0	0	Not-determined	NA	NA	0				d__Viruses;p__Unclassified;c__Unclassified;o__Unclassified;f__Unclassified	virulent	0
	contig_3544	52264	13	1	0	Low-quality	4.2	HMM-based (lower-bound)	0				d__Viruses;p__Nucleocytoviricota;c__Megaviricetes;o__Imitervirales;f__Mimiviridae	virulent	0
	contig_3545	6181	2	0	0	Not-determined	NA	NA	0				d__Viruses;p__Unclassified;c__Unclassified;o__Unclassified;f__Unclassified	virulent	0
	contig_3547	8016	9	4	0	Low-quality	16.3	AAI-based (medium-confidence)	0	0.98	dsDNAphage	2	d__Viruses;p__Uroviricota;c__Caudoviricetes;o__Unclassified;f__Unclassified	virulent	0	1645-1765;2041-2257;2933-3201;7454-7618
	contig_3548	10148	3	0	0	Not-determined	NA	NA	0				d__Viruses;p__Unclassified;c__Unclassified;o__Unclassified;f__Unclassified	virulent	0
	contig_3549	5618	2	0	0	Not-determined	NA	NA	0				d__Viruses;p__Unclassified;c__Unclassified;o__Unclassified;f__Unclassified	virulent	0
	contig_3550	10849	11	4	2	Low-quality	1.55	HMM-based (lower-bound)	38.64				d__Viruses;p__Nucleocytoviricota;c__Megaviricetes;o__Imitervirales;f__Mimiviridae	virulent	0
	contig_3553	8496	7	0	0	Not-determined	NA	NA	0				d__Viruses;p__Unclassified;c__Unclassified;o__Unclassified;f__Unclassified	virulent	0
	contig_3554	6941	7	0	0	Not-determined	NA	NA	0				d__Viruses;p__Unclassified;c__Unclassified;o__Unclassified;f__Unclassified	virulent	0
	contig_3555	135734	52	0	0	Not-determined	NA	NA	0				d__Viruses;p__Unclassified;c__Unclassified;o__Unclassified;f__Unclassified	virulent	0
	contig_3557	5022	9	0	0	Not-determined	NA	NA	0	0.72	ssDNA	0	d__Viruses;p__Unclassified;c__Unclassified;o__Unclassified;f__Unclassified	virulent	0
	contig_3558	9027	5	0	0	Not-determined	NA	NA	0				d__Viruses;p__Unclassified;c__Unclassified;o__Unclassified;f__Unclassified	virulent	0
	contig_3559	5324	9	0	0	Not-determined	NA	NA	0				d__Viruses;p__Unclassified;c__Unclassified;o__Unclassified;f__Unclassified	virulent	0
	contig_3560	5596	11	0	0	Not-determined	NA	NA	0				d__Viruses;p__Unclassified;c__Unclassified;o__Unclassified;f__Unclassified	virulent	0
	contig_3561	5227	7	0	0	Low-quality	6.7	AAI-based (medium-confidence)	0				d__Viruses;p__Uroviricota;c__Caudoviricetes;o__Unclassified;f__Unclassified	virulent	0	321-675;756-3836;4461-5020
	contig_3562	6087	4	0	0	Not-determined	NA	NA	0				d__Viruses;p__Unclassified;c__Unclassified;o__Unclassified;f__Unclassified	virulent	0
	contig_3563	6044	1	0	0	Not-determined	NA	NA	0				d__Viruses;p__Unclassified;c__Unclassified;o__Unclassified;f__Unclassified	virulent	0
	contig_3564	11435	8	0	0	Not-determined	NA	NA	0				d__Viruses;p__Unclassified;c__Unclassified;o__Unclassified;f__Unclassified	virulent	0
	contig_3568	5901	8	0	0	Not-determined	NA	NA	0				d__Viruses;p__Unclassified;c__Unclassified;o__Unclassified;f__Unclassified	virulent	0
	contig_3574	5858	9	0	0	Not-determined	NA	NA	0				d__Viruses;p__Uroviricota;c__Caudoviricetes;o__Unclassified;f__Unclassified	virulent	0
	contig_3575	5654	3	1	0	Medium-quality	52.71	HMM-based (lower-bound)	0				d__Viruses;p__Artverviricota;c__Revtraviricetes;o__Ortervirales;f__Unclassified	none	0	5503-5632
	contig_3576	5522	4	0	0	Not-determined	NA	NA	0				d__Viruses;p__Unclassified;c__Unclassified;o__Unclassified;f__Unclassified	virulent	0
	contig_3577	9008	12	0	0	Not-determined	NA	NA	0				d__Viruses;p__Unclassified;c__Unclassified;o__Unclassified;f__Unclassified	virulent	0
	contig_3578	5570	9	0	0	Not-determined	NA	NA	0	0.973	dsDNAphage	1	d__Viruses;p__Unclassified;c__Unclassified;o__Unclassified;f__Unclassified	virulent	0
	contig_3581	7667	6	0	0	Not-determined	NA	NA	0				d__Viruses;p__Unclassified;c__Unclassified;o__Unclassified;f__Unclassified	virulent	0
	contig_3582	6592	1	0	0	Not-determined	NA	NA	0				d__Viruses;p__Unclassified;c__Unclassified;o__Unclassified;f__Unclassified	virulent	0	59-529;729-942;1113-1347;1387-1527;2169-2278;3223-3407;3488-3775;3916-4078;4120-4385;4600-5184;5356-5479;5492-5604;6255-6592
	contig_3584	15255	3	0	0	Not-determined	NA	NA	0	0.787	dsDNAphage	0	d__Viruses;p__Nucleocytoviricota;c__Megaviricetes;o__Imitervirales;f__Mimiviridae	virulent	0
	contig_3585	9251	8	0	0	Not-determined	NA	NA	0				d__Viruses;p__Unclassified;c__Unclassified;o__Unclassified;f__Unclassified	virulent	0
[truncated: 567 more rows]

## Sheet: Table S6
	Table S6. Number of viral operational taxonomic units (vOTUs) associated with each microbial family.
	Family	Number of associated vOTUs
	Hymenobacteraceae	68
	Mycobacteriaceae	20
	Comamonadaceae	15
	Chitinophagaceae	12
	Unknown	12
	Microbacteriaceae	10
	Bacteroidaceae	8
	Cyanobiaceae	8
	Deinococcaceae	7
	Xanthobacteraceae	7
	Polyangiaceae	6
	Capsulimonadaceae	4
	Acetobacteraceae	3
	Beijerinckiaceae	3
	Chamaesiphonaceae	3
	Dermatophilaceae	3
	Flavobacteriaceae	3
	Leptolyngbyaceae	3
	Acidobacteriaceae	2
	Armatimonadaceae	2
	Bryobacteraceae	2
	Gemmataceae	2
	Rhodobacteraceae	2
	Ruminococcaceae	2
	Sphingomonadaceae	2
	Steroidobacteraceae	2
	Burkholderiaceae	1
	Caldilineaceae	1
	Caulobacteraceae	1
	Chthonomonadaceae	1
	Crocinitomicaceae	1
	Cyclobacteriaceae	1
	Elainellaceae	1
	GCA-002718135	1
	Geodermatophilaceae	1
	Haloplasmataceae	1
	HIMB59	1
	Magnetospirillaceae	1
	Micrococcaceae	1
	Nostocaceae	1
	Pirellulaceae	1
	Planctomycetaceae	1
	Pseudomonadaceae	1
	Pseudonocardiaceae	1
	RAAP-2	1
	Saprospiraceae	1
	SbA1	1
	SCTD01	1
	SG8-39	1
	Streptococcaceae	1
	Usitatibacteraceae	1
	Weeksellaceae	1

## Sheet: Table S7
	Table S7. Number of viral taxonomic units (vOTUs) that matched each metagenome-assembled genome (MAG) at the class (A) and family level (B).
	A		Caudoviricetes	Megaviricetes	Revtraviricetes	Unclassified
		Ice1	2	0	0	2
		Ice2	1	0	0	0
		Ice3	0	0	0	1
		Ice4	3	0	0	1
		Ice7	2	0	0	1
		Ice8	1	0	0	1
		Ice10	1	0	0	0
		Ice11	1	0	0	1
		Ice12	1	0	0	0
		Ice13	1	0	0	0
		Ice14	0	0	0	1
		Ice16	0	0	0	1
		Ice17	5	0	0	1
		Ice18	0	0	0	1
		Ice21	2	0	0	0
		Ice27	1	0	0	0
		Ice29	1	0	0	0
		Ice31	1	0	0	0
		Ice33	3	0	0	0
		Ice34	0	0	0	1
		Ice35	2	0	0	0
		Ice36	1	0	0	0
		Ice37	2	0	0	0
		Ice40	1	0	0	0
		Ice41	4	0	0	0
		Ice42	1	0	0	0
		Ice43	1	0	0	0
		Ice44	2	0	0	0
		Ice45	1	0	0	0
		Ice46	3	0	0	0
		Ice47	2	0	0	0
		Ice49	4	0	0	1
		Ice52	9	0	1	1
		Ice53	0	0	0	1
		Ice57	1	0	0	0
		Ice59	1	0	0	0
		Ice60	9	0	0	0
		Ice61	3	0	0	2
		Ice63	1	0	0	0
		Ice64	0	0	0	1
		Ice65	1	0	0	0
		Ice68	9	0	0	4
		Ice69	2	0	0	0
		Ice71	2	0	0	0
		Ice72	8	0	1	2
		Ice75	9	0	0	4
		Ice76	1	0	0	0
		Ice78	0	1	0	2
		Ice79	0	0	0	1
		Ice80	2	0	0	0
		Ice82	1	0	0	0
		Ice83	1	0	0	0
		Ice86	2	0	0	1
		Ice88	1	0	0	0
		Ice91	3	0	0	0
		Ice92	4	0	0	0
	B		Ackermannviridae	Casjensviridae	Duneviridae	Ekchuahviridae	Hafunaviridae	Herelleviridae	Kyanoviridae	Mesyanzhinovviridae	Pachyviridae	Peduoviridae	Pervagoviridae	Retroviridae	Vertoviridae	Vilmaviridae	Zierdtviridae	Unclassified
		Ice1	0	0	0	0	0	0	0	0	0	0	0	0	0	0	0	4
		Ice2	0	0	0	0	0	0	0	0	0	0	0	0	0	0	0	1
		Ice3	0	0	0	0	0	0	0	0	0	0	0	0	0	0	0	1
		Ice4	0	1	0	0	0	0	0	0	0	0	0	0	0	0	0	3
		Ice7	0	0	0	0	0	0	0	0	0	1	0	0	0	0	0	2
		Ice8	0	0	0	0	0	0	0	0	0	0	0	0	0	0	0	2
		Ice10	0	0	0	0	0	1	0	0	0	0	0	0	0	0	0	0
		Ice11	0	0	0	0	0	0	0	0	0	0	0	0	0	0	0	2
		Ice12	0	0	0	0	0	0	0	0	0	0	0	0	0	0	0	1
		Ice13	0	0	0	0	0	0	0	0	0	0	0	0	0	0	0	1
		Ice14	0	0	0	0	0	0	0	0	0	0	0	0	0	0	0	1
		Ice16	0	0	0	0	0	0	0	0	0	0	0	0	0	0	0	1
		Ice17	0	0	0	0	0	0	0	0	0	0	0	0	0	0	1	5
		Ice18	0	0	0	0	0	0	0	0	0	0	0	0	0	0	0	1
		Ice21	0	0	0	1	0	0	0	0	0	0	0	0	0	0	0	1
		Ice27	0	0	0	0	0	0	0	0	0	0	0	0	0	0	0	1
		Ice29	0	0	0	0	0	0	0	0	0	0	0	0	0	0	0	1
		Ice31	0	0	0	0	0	0	0	0	0	0	0	0	0	0	0	1
		Ice33	0	0	0	0	0	0	0	0	0	0	0	0	0	0	0	3
		Ice34	0	0	0	0	0	0	0	0	0	0	0	0	0	0	0	1
		Ice35	0	0	0	0	0	0	0	0	0	0	0	0	0	0	0	2
		Ice36	0	0	0	0	0	0	0	0	0	0	0	0	0	0	0	1
		Ice37	0	0	0	0	0	0	0	0	0	0	0	0	0	0	1	1
		Ice40	0	0	0	0	0	0	0	0	0	0	0	0	0	0	0	1
		Ice41	0	0	0	0	0	0	0	0	0	0	0	0	0	0	0	4
		Ice42	0	0	0	0	0	0	0	0	0	0	0	0	0	0	0	1
		Ice43	0	0	0	0	0	0	0	0	0	0	0	0	0	0	0	1
		Ice44	0	0	0	0	0	0	0	0	0	0	0	0	0	1	0	1
		Ice45	0	0	0	0	0	0	0	0	0	0	0	0	0	0	0	1
		Ice46	0	0	0	0	0	0	0	0	0	0	0	0	0	0	0	3
		Ice47	0	0	0	0	0	0	0	0	0	0	0	0	0	0	0	2
		Ice49	0	0	0	1	0	0	0	0	0	0	0	0	0	1	0	3
		Ice52	0	0	0	0	0	0	0	0	0	1	0	1	0	0	0	9
		Ice53	0	0	0	0	0	0	0	0	0	0	0	0	0	0	0	1
		Ice57	0	0	0	0	0	0	0	0	0	0	0	0	0	0	0	1
		Ice59	1	0	0	0	0	0	0	0	0	0	0	0	0	0	0	0
		Ice60	0	0	0	0	0	0	0	1	0	0	0	0	0	0	0	8
		Ice61	0	0	0	0	0	0	0	0	0	0	0	0	0	0	0	5
		Ice63	0	0	0	0	0	0	0	0	0	0	0	0	0	0	0	1
		Ice64	0	0	0	0	0	0	0	0	0	0	0	0	0	0	0	1
		Ice65	0	0	0	0	0	0	0	0	0	0	0	0	0	0	0	1
		Ice68	0	0	0	0	1	0	0	0	0	1	0	0	0	0	0	11
		Ice69	0	0	0	0	0	0	1	0	0	0	0	0	0	0	0	1
		Ice71	0	0	0	0	0	0	0	0	0	0	0	0	0	0	0	2
		Ice72	0	0	1	0	0	0	1	0	0	0	0	1	0	0	0	8
		Ice75	0	0	1	0	0	0	0	0	1	0	0	0	0	0	0	11
		Ice76	0	0	0	0	0	0	0	0	0	0	0	0	0	0	0	1
		Ice78	0	0	0	0	0	0	0	0	0	0	0	0	0	0	0	3
		Ice79	0	0	0	0	0	0	0	0	0	0	0	0	0	0	0	1
		Ice80	0	0	0	0	0	0	0	0	0	0	1	0	0	0	0	1
		Ice82	0	0	0	0	0	0	0	0	0	0	0	0	1	0	0	0
		Ice83	0	0	0	0	0	0	0	0	0	0	0	0	0	0	0	1
		Ice86	0	0	0	0	0	0	1	0	1	0	0	0	0	0	0	1
		Ice88	0	0	0	0	0	0	0	0	0	0	0	0	0	0	0	1
		Ice91	0	0	0	0	0	0	0	0	0	0	1	0	0	0	0	2
		Ice92	0	0	0	0	0	0	0	0	0	0	0	0	0	0	0	4

## Sheet: Table S8
	Table S8. Eukaryotic classes showing gene similarities with viruses ascribed to Megaviricetes (A) and Revtraviricetes (B).
	A	Eukaryotic class	Number of contigs		B	Eukaryotic class	Number of contigs
		Mucoromycetes	16			Trebouxiophyceae	4
		Oligohymenophorea	4			Taphrinomycetes	3
		Spirotrichea	3			Tremellomycetes	3
						Eurotiomycetes	1
						Glomeromycetes	1
						Umbelopsidomycetes	1

## Sheet: Table S9
	Table S9. Specifics for metagenomic islands (MGIs) (A) and metaviromic islands (MVIs) (B).
	A		MGI
		Total number of MGIs	12465
		Number of MAGs with MGIs	92
		Number of MGIs with at least one coding regions	11235
		Number of coding regions in MGIs	11589
		Number of COGs	18304
	B		MVI
		Total number of MVIs	2278
		Number of vOTUs with MVIs	722
		Number of MVIs with at least one coding regions	443
		Number of coding regions in MVIs	508
		Number of COGs	542

## Sheet: Table S10
	Table S10. eggNOG categories associated with predicted coding regions located within metagenomic islands (MGIs) (A) and metaviromic islands (MVIs) (B). C: energy production and conversion; D: cell cycle control, cell division, chromosome partitioning; E: amino acid transport and metabolism; F: nucleotide transport and metabolism; G: carbohydrate transport and metabolism; H: coenzyme transport and…
	A	eggNOG	Category	Description	Count		B	eggNOG	Category	Description	Count
		COG0582	L	viral genome integration into host DNA	121			COG0582	L	viral genome integration into host DNA	7
		COG0582	L	DNA integration	121			COG0582	L	DNA integration	7
		COG0438	M	transferase activity, transferring glycosyl groups	74			COG1961	L	COG1961 Site-specific recombinases, DNA invertase Pin homologs	6
		COG0438	M	transferase activity, transferring glycosyl groups	74			COG1961	L	recombinase activity	6
		COG1961	L	COG1961 Site-specific recombinases, DNA invertase Pin homologs	61			COG5410	S	NA	5
		COG1961	L	recombinase activity	61			COG5410	K	chromosome segregation	5
		COG4974	L	DNA integration	60			COG0270	L	DNA (cytosine-5-)-methyltransferase activity	5
		COG4974	L	Belongs to the 'phage' integrase family	60			COG0270	L	DNA (cytosine-5-)-methyltransferase activity	5
		COG1629	P	colicin transmembrane transporter activity	60			COG0507	L	A helicase nuclease that prepares dsDNA breaks (DSB) for recombinational DNA repair. Binds to DSBs and unwinds DNA via a highly rapid and processive ATP-dependent bidirectional helicase activity. Unwinds dsDNA until it encounters a Chi (crossover hotspot instigator) sequence from the 3' direction. Cuts ssDNA a few nucleotides 3' to the Chi site. The properties and activities of the enzyme are cha…	4
		COG1629	P	transport	60			COG0507	L	A helicase nuclease that prepares dsDNA breaks (DSB) for recombinational DNA repair. Binds to DSBs and unwinds DNA via a highly rapid and processive ATP-dependent bidirectional helicase activity. Unwinds dsDNA until it encounters a Chi (crossover hotspot instigator) sequence from the 3' direction. Cuts ssDNA a few nucleotides 3' to the Chi site. The properties and activities of the enzyme are cha…	4
		COG0457	M	Tetratricopeptide repeat	58			COG5362	L	TIGRFAM Phage	3
		COG0457	S	peptidyl-tyrosine sulfation	58			COG5362	S	NA	3
		COG2801	L	Transposase and inactivated derivatives	57			COG3378	S	NA	3
		COG2801	L	transposition	57			COG3378	KL	Phage plasmid primase P4 family	3
		COG0477	EGP	Major facilitator Superfamily	53			COG3209	M	COG3209 Rhs family protein	3
		COG0477	EGP	Major facilitator Superfamily	53			COG3209	M	self proteolysis	3
		COG3385	L	transposase activity	51			COG4932	M	pathogenesis	3
		COG3385	L	transposase activity	51			COG4932	M	domain protein	3
		COG4771	P	TonB-dependent receptor	45			COG1361	M	Conserved repeat domain	3
		COG0286	V	site-specific DNA-methyltransferase (adenine-specific) activity	43			COG1361	M	extracellular matrix structural constituent	3
		COG0286	V	site-specific DNA-methyltransferase (adenine-specific) activity	43			COG1372	L	Participates in initiation and elongation during chromosome replication	3
		COG3335	L	DDE superfamily endonuclease	42			COG1372	L	intein-mediated protein splicing	3
		COG3335	L	DDE superfamily endonuclease	42			COG2304	S	hyaluronan metabolic process	3
		COG0642	T	protein histidine kinase activity	39			COG2304	IU	oxidoreductase activity	3
		COG0642	T	Histidine kinase	39			COG5295	UW	pathogenesis	3
		COG1028	IQ	Short-chain dehydrogenase reductase Sdr	38			COG5295	UW	Hep Hag repeat protein	3
		COG1028	IQ	oxidoreductase activity, acting on CH-OH group of donors	38			COG1061	L	helicase activity	3
		COG3209	M	COG3209 Rhs family protein	36			COG1061	L	Type III restriction enzyme res subunit	3
		COG3209	M	self proteolysis	36			COG2189	L	site-specific DNA-methyltransferase (adenine-specific) activity	3
		COG1215	M	transferase activity, transferring glycosyl groups	36			COG2189	L	Belongs to the N(4) N(6)-methyltransferase family	3
		COG1215	M	transferase activity, transferring glycosyl groups	36			COG0457	M	Tetratricopeptide repeat	3
		COG0553	L	Transcription regulator that activates transcription by stimulating RNA polymerase (RNAP) recycling in case of stress conditions such as supercoiled DNA or high salt concentrations. Probably acts by releasing the RNAP, when it is trapped or immobilized on tightly supercoiled DNA. Does not activate transcription on linear DNA. Probably not involved in DNA repair	35			COG0457	S	peptidyl-tyrosine sulfation	3
		COG0553	L	helicase activity	35			COG4570	L	Endonuclease that resolves Holliday junction intermediates made during homologous genetic recombination and DNA repair. Exhibits sequence and structure-selective cleavage of four-way DNA junctions, where it introduces symmetrical nicks in two strands of the same polarity at the 5' side of dinucleotides. Corrects the defects in genetic recombination and DNA repair associated with inactivation of r…	2
		COG2205	T	protein histidine kinase activity	34			COG4570	L	crossover junction endodeoxyribonuclease activity	2
		COG2205	T	PhoQ Sensor	34			COG3598	L	NA	2
		COG1192	D	Involved in chromosome partitioning	34			COG3598	L	Psort location Cytoplasmic, score	2
		COG1192	D	plasmid maintenance	34			1TTJI	L	Belongs to the 'phage' integrase family	2
		COG0451	GM	coenzyme binding	34			COG3291	U	Pkd domain containing protein	2
		COG0451	GM	ADP-glyceromanno-heptose 6-epimerase activity	34			COG3291	S	metallopeptidase activity	2
		COG1002	V	Type II restriction enzyme, methylase subunits	33			COG3409	M	Peptidoglycan-binding domain 1 protein	2
		COG1002	V	DNA modification	33			COG3409	M	Peptidoglycan-binding domain 1 protein	2
		COG1595	K	sigma factor activity	33			COG5184	DZ	regulator of chromosome condensation, RCC1	2
		COG1595	K	DNA-templated transcription, initiation	33			COG5184	DZ	guanyl-nucleotide exchange factor activity	2
		COG0745	T	RESPONSE REGULATOR receiver	30			COG3926	NU	Glycosyl hydrolase 108	2
		COG0745	T	phosphorelay signal transduction system	30			COG3926	S	Glycosyl hydrolase 108	2
		COG1396	K	sequence-specific DNA binding	30			arCOG09550	S	NA	2
		COG1396	K	sequence-specific DNA binding	30			2XW1V	S	Terminase RNaseH-like domain	2
		COG2814	G	Major Facilitator Superfamily	30			COG0210	L	DNA helicase	2
		COG2814	EGP	Major facilitator Superfamily	30			COG0210	L	ATP-dependent DNA helicase activity	2
		COG3391	S	amine dehydrogenase activity	29			COG2911	G	Protein conserved in bacteria	2
		COG3391	CO	amine dehydrogenase activity	29			COG2911	S	protein secretion	2
		COG0515	KLT	serine threonine protein kinase	29			COG1835	I	transferase activity, transferring acyl groups other than amino-acyl groups	2
		COG0515	KLT	protein kinase activity	29			COG1835	I	transferase activity, transferring acyl groups other than amino-acyl groups	2
		COG3291	U	Pkd domain containing protein	28			COG0749	L	DNA-directed DNA polymerase activity	2
		COG3291	S	metallopeptidase activity	28			COG0749	L	In addition to polymerase activity, this DNA polymerase exhibits 5'-3' exonuclease activity	2
		COG1216	S	transferase activity, transferring glycosyl groups	28			COG2887	L	PD-(D/E)XK nuclease superfamily	2
		COG1216	V	Glycosyl transferase, family 2	28			COG2887	L	Belongs to the helicase family. UvrD subfamily	2
		COG2963	L	transposase activity	28			COG0553	L	Transcription regulator that activates transcription by stimulating RNA polymerase (RNAP) recycling in case of stress conditions such as supercoiled DNA or high salt concentrations. Probably acts by releasing the RNAP, when it is trapped or immobilized on tightly supercoiled DNA. Does not activate transcription on linear DNA. Probably not involved in DNA repair	2
		COG2963	L	transposase activity	28			COG0553	L	helicase activity	2
		COG0454	K	transferase activity, transferring acyl groups	27			2C9V5	S	NA	2
		COG0454	K	#NAME?	27			2Z8F9	S	NA	2
		COG2165	NU	protein transport across the cell outer membrane	26			4NG2N	S	NA	2
		COG2165	NU	general secretion pathway protein	26			47S9X	S	NA	2
		COG0456	S	peptide alpha-N-acetyltransferase activity	26			4NG9A	H	Cytosine-specific methyltransferase	2
		COG0456	K	acetyltransferase	26			2FR60	H	Cytosine-specific methyltransferase	2
		COG0210	L	DNA helicase	25			COG4643	S	NA	2
		COG0210	L	ATP-dependent DNA helicase activity	25			COG4643	P	DNA integration	2
		COG0500	Q	methyltransferase	24			COG1783	NT	phage Terminase large subunit	2
		COG0500	Q	methyltransferase activity	24			COG1783	S	DNA packaging	2
		COG3415	L	transposition	24			COG5283	KT	actin binding	2
		COG3415	L	Transposase	24			COG5283	S	NA	2
		COG3311	K	Transcriptional regulator	24			COG0305	L	DNA replication, synthesis of RNA primer	2
		COG3311	K	DNA excision	24			COG0305	L	Participates in initiation and elongation during chromosome replication	2
		COG2189	L	site-specific DNA-methyltransferase (adenine-specific) activity	23			COG4383	S	Protein of unknown function (DUF935)	2
		COG2189	L	Belongs to the N(4) N(6)-methyltransferase family	23			COG4383	L	Mu-like prophage protein gp29	2
		COG1506	E	peptidase	23			COG3335	L	DDE superfamily endonuclease	2
		COG1506	E	serine-type peptidase activity	23			COG3335	L	DDE superfamily endonuclease	2
		COG1404	O	serine-type endopeptidase activity	23			4NGKZ	L	SPTR Transposase	2
		COG1404	O	Belongs to the peptidase S8 family	23			1IV1W	L	SPTR Transposase	2
		COG5002	T	protein histidine kinase activity	22			COG4733	IQ	cellulase activity	2
		COG5002	T	protein histidine kinase activity	22			COG4733	S	cellulase activity	2
		COG1061	L	helicase activity	22			COG0863	L	Belongs to the N(4) N(6)-methyltransferase family	2
		COG1061	L	Type III restriction enzyme res subunit	22			COG0863	L	N-4 methylation of cytosine	2
		COG3293	L	NA	22			KOG0987	L	G-quadruplex DNA unwinding	2
		COG3293	L	Transposase	22			39RYU	D	protein heterodimerization activity	2
		COG1403	V	HNH endonuclease	22			3BK87	L	Belongs to the helicase family	2
		COG1403	V	endonuclease activity	22			3D4JP	L	Belongs to the helicase family	2
		COG0732	V	DNA restriction-modification system	22			4QV7H	S	DNA binding	1
		COG0732	V	type I restriction modification DNA specificity domain	22			1N32D	L	endodeoxyribonuclease RusA	1
		COG3378	S	NA	22			2UG2K	L	Endodeoxyribonuclease RusA	1
		COG3378	KL	Phage plasmid primase P4 family	22			2JU2K	L	Holliday junction resolvase	1
		COG0610	L	type I site-specific deoxyribonuclease activity	22			1TSMG	S	TIGRFAM Phage	1
		COG0610	L	Subunit R is required for both nuclease and ATPase activities, but not for modification	22			248S7	S	TIGRFAM Phage	1
		1MU23	L	Belongs to the 'phage' integrase family	22			1R4GJ	L	AAA domain	1
		COG0827	L	DNA restriction-modification system	21			COG4983	S	NA	1
		COG0827	L	DNA restriction-modification system	21			COG4983	L	Phage plasmid primase, P4 family domain protein	1
		COG1479	S	Protein of unknown function DUF262	21			1TQP9	L	Phage plasmid primase, P4 family	1
		COG1479	U	Protein of unknown function DUF262	21			4HBTB	L	Phage plasmid primase, P4	1
		COG2226	H	methyltransferase activity	21			1ZEU3	S	D5 N terminal like	1
		COG2226	Q	methyltransferase	21			247V6	L	Belongs to the 'phage' integrase family	1
		COG3210	U	toxin activity	21			3WHXB	L	Belongs to the 'phage' integrase family	1
		COG3210	U	domain, Protein	21			2DWRB	S	Domain of unknown function (DUF5047)	1
		COG0507	L	A helicase nuclease that prepares dsDNA breaks (DSB) for recombinational DNA repair. Binds to DSBs and unwinds DNA via a highly rapid and processive ATP-dependent bidirectional helicase activity. Unwinds dsDNA until it encounters a Chi (crossover hotspot instigator) sequence from the 3' direction. Cuts ssDNA a few nucleotides 3' to the Chi site. The properties and activities of the enzyme are cha…	21			341IF	S	Domain of unknown function (DUF5047)	1
		COG0507	L	A helicase nuclease that prepares dsDNA breaks (DSB) for recombinational DNA repair. Binds to DSBs and unwinds DNA via a highly rapid and processive ATP-dependent bidirectional helicase activity. Unwinds dsDNA until it encounters a Chi (crossover hotspot instigator) sequence from the 3' direction. Cuts ssDNA a few nucleotides 3' to the Chi site. The properties and activities of the enzyme are cha…	21			2ID68	S	Domain of unknown function (DUF5047)	1
		COG1807	M	4-amino-4-deoxy-L-arabinose transferase and related glycosyltransferases of PMT family	21			46WVN	L	COG1961 Site-specific recombinases, DNA invertase Pin homologs	1
		COG1807	M	4-amino-4-deoxy-L-arabinose transferase activity	21			COG3299	G	homolog of phage Mu protein gp47	1
		COG1835	I	transferase activity, transferring acyl groups other than amino-acyl groups	21			COG3299	S	Baseplate J-like protein	1
		COG1835	I	transferase activity, transferring acyl groups other than amino-acyl groups	21			1G6U3	T	protein, phage tail-like region	1
		COG1609	K	Transcriptional regulator	20			COG3386	G	PFAM SMP-30 Gluconolaconase	1
		COG1609	K	purine nucleotide biosynthetic process	20			COG3386	G	gluconolactonase activity	1
		COG0346	E	lactoylglutathione lyase activity	20			4NJ9V	G	Repeats in polycystic kidney disease 1 (PKD1) and other proteins	1
		COG0346	E	lactoylglutathione lyase activity	20			47N8F	G	Repeats in polycystic kidney disease 1 (PKD1) and other proteins	1
		COG2203	T	diguanylate cyclase activity	20			COG3541	S	Predicted nucleotidyltransferase	1
		COG2203	T	Gaf domain	20			COG3541	L	Predicted nucleotidyltransferase	1
		COG3505	U	Type IV secretory pathway VirD4	20			COG3501	S	isopeptide cross-linking via N6-(L-isoglutamyl)-L-lysine	1
		COG3505	U	unidirectional conjugation	20			COG3501	T	Rhs element vgr protein	1
		COG1132	V	ATPase activity, coupled to transmembrane movement of substances	19			4NFNC	S	Rhs element Vgr protein	1
		COG1132	V	(ABC) transporter	19			47NM3	S	Phage late control gene D protein (GPD)	1
		COG4191	T	protein histidine kinase activity	19			2IG5X	M	Peptidoglycan-binding domain 1 protein	1
		COG4191	T	Histidine kinase	19			COG3405	G	cellulase activity	1
		COG0513	L	Belongs to the DEAD box helicase family	19			COG3405	G	Belongs to the glycosyl hydrolase 8 (cellulase D) family	1
		COG0513	L	helicase activity	19			COG5492	N	chondroitin AC lyase activity	1
		COG1196	D	sister chromatid segregation	19			COG5492	N	domain, Protein	1
		COG1196	D	nuclear chromosome segregation	19			4PKMF	N	cellulose binding	1
		COG1475	K	DNA binding	19			47QU9	N	cellulose binding	1
		COG1475	K	chromosome segregation	19			COG0758	LU	DNA mediated transformation	1
		COG0318	IQ	ligase activity	19			COG0758	LU	DNA mediated transformation	1
		COG0318	IQ	PFAM AMP-dependent synthetase and ligase	19			4NW21	LU	Protein of unknown function (DUF2493)	1
		COG0366	G	Alpha amylase catalytic	18			47WRI	LU	Protein of unknown function (DUF2493)	1
		COG0366	G	hydrolase activity, hydrolyzing O-glycosyl compounds	18			COG3587	L	Type III restriction enzyme, res subunit	1
		COG1674	D	chromosome segregation	18			COG3587	L	Type III restriction enzyme, res subunit	1
		COG1674	D	ftsk spoiiie	18			1MVQ0	L	Type III restriction	1
		COG2304	S	hyaluronan metabolic process	18			2TU3G	L	Type III restriction enzyme res subunit	1
		COG2304	IU	oxidoreductase activity	18			2K34G	V	Type III restriction enzyme, res subunit	1
		COG1960	I	acyl-CoA dehydrogenase activity	18			2C6BY	S	NA	1
		COG1960	I	acyl-CoA dehydrogenase activity	18			2S89B	S	NA	1
		COG2755	E	glucomannan catabolic process	17			3A0K1	S	NA	1
		COG2755	E	lipolytic protein G-D-S-L family	17			COG4409	G	exo-alpha-(2->8)-sialidase activity	1
		COG0358	L	DNA primase activity	17			COG4409	G	exo-alpha-(2->6)-sialidase activity	1
		COG0358	L	DNA primase activity	17			1UPKZ	G	exo-alpha-(2->6)-sialidase activity	1
		COG0667	C	oxidoreductase activity, acting on CH-OH group of donors	17			2DJCG	S	NA	1
		COG0667	C	Aldo Keto reductase	17			305KK	S	NA	1
		COG0463	M	transferase activity, transferring glycosyl groups	17			2EJ1U	S	NA	1
		COG0463	M	Glycosyl transferase, family 2	17			33CT0	S	NA	1
		COG0673	KT	inositol 2-dehydrogenase activity	17			2GZFN	S	NA	1
		COG0673	S	inositol 2-dehydrogenase activity	17			COG1280	E	lysine exporter protein (LysE YggA)	1
		COG2378	K	regulation of single-species biofilm formation	17			COG1280	E	homoserine transmembrane transporter activity	1
		COG2378	K	regulation of single-species biofilm formation	17			1MWA1	E	Lysine exporter protein (LYSE YGGA)	1
		COG0526	CO	COG0526, thiol-disulfide isomerase and thioredoxins	17			2VM0H	E	Lysine exporter protein LysE YggA	1
		COG0526	CO	cell redox homeostasis	17			1K1DN	E	Lysine exporter protein LysE YggA	1
		COG0823	U	protein import	17			COG0563	F	adenylate kinase activity	1
		COG0823	U	Involved in the tonB-independent uptake of proteins	17			COG0563	F	adenylate kinase activity	1
		COG2267	I	carboxylic ester hydrolase activity	16			1N0HQ	F	COG0563 Adenylate kinase and related kinases	1
		COG2267	I	carboxylic ester hydrolase activity	16			2UC20	F	Adenylate kinase and related kinases	1
		COG0596	J	Alpha beta hydrolase	16			4BB1D	F	Adenylate kinase and related kinases	1
		COG0596	S	hydrolase activity, acting on ester bonds	16			4PKYX	M	domain protein	1
		COG0542	O	response to heat	16			1I5K4	M	domain protein	1
		COG0542	O	response to heat	16			3ZRHN	M	Conserved repeat domain	1
		COG2234	S	peptidase activity, acting on L-amino acid peptides	16			COG4974	L	DNA integration	1
		COG2234	DZ	aminopeptidase activity	16			COG4974	L	Belongs to the 'phage' integrase family	1
		COG4644	L	lycopene metabolic process	16			1TQ3R	L	Belongs to the 'phage' integrase family	1
		COG4644	L	NA	16			4H1Z3	L	Belongs to the 'phage' integrase family	1
		COG0675	L	transposition	16			COG3468	MU	outer membrane autotransporter barrel domain protein	1
		COG0675	L	Transposase, IS605 OrfB family	16			COG3468	MU	cell adhesion	1
		COG2911	G	Protein conserved in bacteria	15			4PKBQ	M	SPTR CHU large protein	1
		COG2911	S	protein secretion	15			47XXU	M	SprB repeat	1
		COG1520	J	Part of the outer membrane protein assembly complex, which is involved in assembly and insertion of beta-barrel proteins into the outer membrane	15			1N70C	I	Acyl-transferase	1
		COG1520	S	amino acid activation for nonribosomal peptide biosynthetic process	15			1SE0F	I	Acyltransferase	1
		COG2199	T	diguanylate cyclase activity	15			28XFX	S	NA	1
		COG2199	T	diguanylate cyclase activity	15			2ZJDF	S	NA	1
		COG0841	V	Belongs to the resistance-nodulation-cell division (RND) (TC 2.A.6) family	15			4P6QI	S	NA	1
		COG0841	V	transmembrane transporter activity	15			COG2885	M	chlorophyll binding	1
		COG4447	KLT	cellulose binding	15			COG2885	M	chlorophyll binding	1
		COG4447	S	cellulose binding	15			1QVSX	M	Domain of unknown function (DUF4157)	1
		COG4643	S	NA	15			2HA9K	S	von Willebrand factor type A domain	1
		COG4643	P	DNA integration	15			COG3292	T	Two component regulator propeller	1
		COG2010	C	electron transfer activity	15			COG3292	T	NA	1
		COG2010	C	Cytochrome c	15			2GVX3	T	Phage tail protein (Tail_P2_I)	1
		COG3547	L	transposase activity	15			arCOG11411	S	NA	1
		COG3547	L	Transposase (IS116 IS110 IS902 family)	15			arCOG11411	S	NA	1
		COG0702	GM	ubiquinone-6 metabolic process	14			33A8Q	S	NA	1
		COG0702	GM	epimerase	14			2GRHE	S	NA	1
		COG1309	K	negative regulation of cell septum assembly	14			1G3T5	L	PFAM C-5 cytosine-specific DNA methylase	1
		COG1309	K	transcriptional regulator	14			1HMCH	L	PFAM C-5 cytosine-specific DNA methylase	1
		COG2227	H	3-demethylubiquinone-9 3-O-methyltransferase activity	14			COG2148	M	undecaprenyl-phosphate glucose phosphotransferase activity	1
		COG2227	H	3-demethylubiquinone-9 3-O-methyltransferase activity	14			COG2148	M	undecaprenyl-phosphate glucose phosphotransferase activity	1
		COG0726	G	4-amino-4-deoxy-alpha-L-arabinopyranosyl undecaprenyl phosphate biosynthetic process	14			1TP7M	M	COG2148 Sugar transferases involved in lipopolysaccharide synthesis	1
		COG0726	G	polysaccharide deacetylase	14			248WV	M	Exopolysaccharide biosynthesis polyprenyl glycosylphosphotransferase	1
		COG2244	O	polysaccharide biosynthetic process	14			42FNK	M	TIGRFAM exopolysaccharide biosynthesis polyprenyl glycosylphosphotransferase	1
		COG2244	S	polysaccharide biosynthetic process	14			COG3064	M	Membrane	1
		COG4636	S	Putative restriction endonuclease	14			COG3064	M	translation initiation factor activity	1
		COG4636	D	protein conserved in cyanobacteria	14			1N4IA	M	Membrane	1
		COG0243	C	molybdopterin cofactor binding	14			2UGJJ	M	Membrane	1
		COG0243	C	molybdopterin cofactor binding	14			2K6DG	M	Membrane	1
		COG1653	G	transport	14			COG1074	L	ATP-dependent DNA helicase activity	1
		COG1653	G	carbohydrate transport	14			COG1074	L	ATP-dependent DNA helicase activity	1
		COG2204	T	response regulator	14			28K55	S	Siphovirus ReqiPepy6 Gp37-like protein	1
		COG2204	T	phosphorelay signal transduction system	14			2Z9TX	S	Siphovirus ReqiPepy6 Gp37-like protein	1
		COG0747	E	negative chemotaxis	13			1V0P7	S	Psort location Cytoplasmic, score	1
		COG0747	E	dipeptide transport	13			24DCX	S	Psort location Cytoplasmic, score	1
		COG1203	L	CRISPR-associated helicase, Cas3	13			3Y0KI	S	Psort location Cytoplasmic, score 8.87	1
		COG1203	L	DNA/RNA hybrid annealing activity	13			COG4675	S	NA	1
		COG3451	U	type IV secretory pathway VirB4	13			COG4675	M	tail collar domain protein	1
		COG3451	U	multi-organism process	13			4PHVV	UW	Hep Hag repeat protein	1
		COG0489	D	metal cluster binding	13			1IYKZ	UW	tail collar domain protein	1
		COG0489	D	protein tyrosine kinase activity	13			COG3179	S	NA	1
		COG1051	F	belongs to the nudix hydrolase family	13			COG3179	Q	chitinase	1
		COG1051	F	GDP-mannose mannosyl hydrolase activity	13			4NQZS	S	Chitinase class I	1
		COG0488	S	ATPase activity	13			1IYFN	S	Chitinase class I	1
		COG0488	L	(ABC) transporter	13			COG4099	S	NA	1
		COG2217	P	cation-transporting ATPase activity	13			COG4099	F	phospholipase Carboxylesterase	1
		COG2217	P	Heavy metal translocating P-type atpase	13			4NP7H	M	Fibronectin type 3 domain	1
		COG5001	T	Diguanylate cyclase	13			COG0258	L	In addition to polymerase activity, this DNA polymerase exhibits 5'-3' exonuclease activity	1
		COG5001	T	cyclic-guanylate-specific phosphodiesterase activity	13			COG0258	L	nuclease activity	1
		COG2141	C	oxidoreductase activity, acting on paired donors, with incorporation or reduction of molecular oxygen	13			1MU31	L	In addition to polymerase activity, this DNA polymerase exhibits 5'-3' exonuclease activity	1
		COG2141	C	COG2141 Coenzyme F420-dependent N5,N10-methylene tetrahydromethanopterin reductase and related flavin-dependent oxidoreductases	13			1RNBG	L	In addition to polymerase activity, this DNA polymerase exhibits 5'-3' exonuclease activity	1
		COG0154	J	amidase activity	13			1X4KE	L	In addition to polymerase activity, this DNA polymerase exhibits 5'-3' exonuclease activity	1
		COG0154	J	amidase activity	13			COG0433	O	COG0433 Predicted ATPase	1
		COG0666	S	protein ubiquitination	13			COG0433	S	helicase activity	1
		COG0666	G	response to abiotic stimulus	13			4NFAY	L	Psort location Cytoplasmic, score 8.96	1
		COG0491	S	hydroxyacylglutathione hydrolase activity	13			2FNAZ	L	Psort location Cytoplasmic, score 8.96	1
		COG0491	GM	Thiolesterase that catalyzes the hydrolysis of S-D- lactoyl-glutathione to form glutathione and D-lactic acid	13			arCOG00874	L	COG1061 DNA or RNA helicases of superfamily II	1
		COG3903	K	Transcriptional regulator	13			2XTYQ	K	COG1061 DNA or RNA helicases of superfamily II	1
		COG3903	K	ADP binding	13			247B5	K	Type III restriction protein res subunit	1
		COG3598	L	NA	13			2DPRZ	S	Mannosyl-glycoprotein endo-beta-N-acetylglucosaminidase	1
		COG3598	L	Psort location Cytoplasmic, score	13			3334Y	S	Mannosyl-glycoprotein endo-beta-N-acetylglucosaminidase	1
		COG4206	H	TonB-dependent receptor	13			4NDVA	L	In addition to polymerase activity, this DNA polymerase exhibits 5'-3' exonuclease activity	1
		COG4206	H	cobalamin-transporting ATPase activity	13			1IPFU	L	In addition to polymerase activity, this DNA polymerase exhibits 5'-3' exonuclease activity	1
		COG0624	E	Catalyzes the hydrolysis of N-succinyl-L,L- diaminopimelic acid (SDAP), forming succinate and LL-2,6- diaminoheptanedioate (DAP), an intermediate involved in the bacterial biosynthesis of lysine and meso-diaminopimelic acid, an essential component of bacterial cell walls	13			COG0647	G	phosphatase activity	1
		COG0624	E	succinyl-diaminopimelate desuccinylase activity	13			COG0647	G	UMP catabolic process	1
		COG0845	M	response to antibiotic	13			4NQ45	G	Psort location Cytoplasmic, score 8.96	1
		COG0845	M	Belongs to the membrane fusion protein (MFP) (TC 8.A.1) family	13			2FSQ9	G	Psort location Cytoplasmic, score 8.96	1
		COG1175	P	carbohydrate transport	13			22Y89	G	Psort location Cytoplasmic, score 8.96	1
		COG1175	P	transmembrane transport	13			COG0237	H	dephospho-CoA kinase activity	1
		COG1073	G	alpha beta	12			COG0237	H	dephospho-CoA kinase activity	1
		COG1073	S	thiolester hydrolase activity	12			2ISY6	H	dephospho-CoA kinase activity	1
		COG2804	NU	protein transport across the cell outer membrane	12			COG0692	L	Excises uracil residues from the DNA which can arise as a result of misincorporation of dUMP residues by DNA polymerase or due to deamination of cytosine	1
		COG2804	NU	Type II secretory pathway, ATPase PulE Tfp pilus assembly pathway, ATPase PilB	12			COG0692	L	deaminated base DNA N-glycosylase activity	1
		COG3307	M	lipopolysaccharide core region biosynthetic process	12			1MV80	L	Excises uracil residues from the DNA which can arise as a result of misincorporation of dUMP residues by DNA polymerase or due to deamination of cytosine	1
		COG3307	M	#NAME?	12			1RPDH	L	Excises uracil residues from the DNA which can arise as a result of misincorporation of dUMP residues by DNA polymerase or due to deamination of cytosine	1
		COG2207	K	sequence-specific DNA binding	12			1X376	L	Excises uracil residues from the DNA which can arise as a result of misincorporation of dUMP residues by DNA polymerase or due to deamination of cytosine	1
		COG2207	K	Transcriptional regulator	12			4P15N	L	Belongs to the 'phage' integrase family	1
		COG1670	J	transferase activity, transferring acyl groups	12			2FMSS	L	Belongs to the 'phage' integrase family	1
		COG1670	J	COG1670 acetyltransferases, including N-acetylases of ribosomal proteins	12			4AKX5	L	Belongs to the 'phage' integrase family	1
		COG0265	O	Trypsin-like serine proteases, typically periplasmic, contain C-terminal PDZ domain	12			2D2IW	S	Protein of unknown function (DUF1353)	1
		COG0265	O	serine-type endopeptidase activity	12			32TCX	S	Protein of unknown function (DUF1353)	1
		COG4251	T	negative regulation of phosphorylation	12			1N4MH	S	Protein of unknown function (DUF1353)	1
		COG4251	T	photoreceptor activity	12			2U5DM	S	Protein of unknown function (DUF1353)	1
		COG0308	E	aminopeptidase N	12			COG1484	L	DNA-dependent DNA replication	1
		COG0308	E	peptide catabolic process	12			COG1484	L	DNA-dependent DNA replication	1
		COG0583	K	DNA-binding transcription factor activity	12			2DPAY	S	NA	1
		COG0583	K	DNA-binding transcription factor activity	12			331AT	S	NA	1
		COG4932	M	pathogenesis	12			1N6ZM	S	NA	1
		COG4932	M	domain protein	12			2UG3N	S	NA	1
		COG1538	MU	Outer membrane efflux protein	12			3K1CM	S	NA	1
		COG1538	MU	efflux transmembrane transporter activity	12			COG3646	S	NA	1
		COG3677	L	Transposase	12			COG3646	L	Phage regulatory protein	1
		COG3677	L	transposition, DNA-mediated	12			2EPRJ	S	NA	1
		COG0531	E	anion transport	12			33HC2	S	NA	1
		COG0531	E	amino acid	12			COG1476	K	TRANSCRIPTIONal	1
		COG2197	K	phosphorelay signal transduction system	12			COG1476	K	sequence-specific DNA binding	1
		COG2197	K	response regulator	12			COG2856	E	metallopeptidase activity	1
		COG1305	E	Transglutaminase-like	12			COG2856	E	Zn peptidase	1
		COG1305	E	Transglutaminase-like superfamily	12			1WKAX	E	Zn peptidase	1
		COG3629	K	intracellular signal transduction	12			4PPDD	UW	Hep Hag repeat protein	1
		COG3629	K	phosphorelay signal transduction system	12			4NQRD	UW	Hep Hag repeat protein	1
		COG5184	DZ	regulator of chromosome condensation, RCC1	12			47QAZ	UW	Hep Hag repeat protein	1
		COG5184	DZ	guanyl-nucleotide exchange factor activity	12			KOG1337	S	peptidyl-lysine monomethylation	1
		COG0399	E	UDP-4-amino-4-deoxy-L-arabinose aminotransferase	12			KOG1337	I	peptidyl-lysine monomethylation	1
		COG0399	E	UDP-4-amino-4-deoxy-L-arabinose aminotransferase	12			37P3K	S	Ribulose-1,5 bisphosphate carboxylase oxygenase large subunit N-methyltransferase	1
		COG0863	L	Belongs to the N(4) N(6)-methyltransferase family	12			3GEY0	S	Ribulose-1,5 bisphosphate carboxylase oxygenase large subunit N-methyltransferase	1
		COG0863	L	N-4 methylation of cytosine	12			3HQ69	S	Rubisco LSMT substrate-binding	1
		COG1472	G	hydrolase activity, hydrolyzing O-glycosyl compounds	12			1G0JK	L	DNA RNA helicase, superfamily II, SNF2 family	1
		COG1472	G	Belongs to the glycosyl hydrolase 3 family	12			1HMB5	L	SNF2 family N-terminal domain	1
		COG4584	L	DNA integration	12			1WM3J	L	Recombinase	1
		COG4584	L	PFAM Integrase catalytic	12			KOG1001	KL	helicase activity	1
		COG2885	M	chlorophyll binding	12			37IVF	KL	SWI SNF-related matrix-associated actin-dependent regulator of chromatin subfamily A member 3-like	1
		COG2885	M	chlorophyll binding	12			3GE5V	KL	SWI SNF-related matrix-associated actin-dependent regulator of chromatin subfamily A member 3-like	1
		COG1228	Q	amidohydrolase	12			4JIF0	KL	SWI SNF-related matrix-associated actin-dependent regulator of chromatin subfamily A member 3-like	1
		COG1228	Q	imidazolonepropionase activity	12			1R4TB	KL	PFAM Type III restriction enzyme, res subunit	1
		COG0683	E	leucine binding	12			2U6WN	KL	Type III restriction enzyme, res subunit	1
		COG0683	E	ABC-type branched-chain amino acid transport systems, periplasmic component	12			1TR8A	L	DNA methylAse	1
		COG3039	L	transposase activity	12			4HBP1	L	Adenine specific DNA methylase Mod	1
		COG3039	L	Transposase	12			1WPZC	L	DNA methylase	1
		COG0433	O	COG0433 Predicted ATPase	11			2ECQE	S	NA	1
		COG0433	S	helicase activity	11			336N2	S	Psort location Cytoplasmic, score 8.87	1
		COG1846	K	Transcriptional regulator	11			1NRRV	S	Psort location Cytoplasmic, score 8.87	1
		COG1846	K	DNA-binding transcription factor activity	11			2UQYZ	S	Psort location Cytoplasmic, score 8.87	1
		COG0474	P	ATPase activity, coupled to transmembrane movement of ions, phosphorylative mechanism	11			1PXMG	L	Belongs to the helicase family. UvrD subfamily	1
		COG0474	P	ATPase, P-type transporting, HAD superfamily, subfamily IC	11			1SMYY	L	Domain of unknown function DUF83	1
		COG1874	G	Beta-galactosidase	11			1XABQ	L	Domain of unknown function DUF83	1
		COG1874	G	beta-galactosidase activity	11			COG0389	L	damaged DNA binding	1
		COG0612	S	metalloendopeptidase activity	11			COG0389	L	Poorly processive, error-prone DNA polymerase involved in untargeted mutagenesis. Copies undamaged DNA at stalled replication forks, which arise in vivo from mismatched or misaligned primer ends. These misaligned primers can be extended by PolIV. Exhibits no 3'-5' exonuclease (proofreading) activity. May be involved in translesional synthesis, in conjunction with the beta clamp from PolIII	1
		COG0612	L	Peptidase, M16	11			1WKFJ	L	Poorly processive, error-prone DNA polymerase involved in untargeted mutagenesis. Copies undamaged DNA at stalled replication forks, which arise in vivo from mismatched or misaligned primer ends. These misaligned primers can be extended by PolIV. Exhibits no 3'-5' exonuclease (proofreading) activity. May be involved in translesional synthesis, in conjunction with the beta clamp from PolIII	1
		COG0793	M	Belongs to the peptidase S41A family	11			4NPI2	I	PFAM Acyltransferase	1
		COG0793	M	Belongs to the peptidase S41A family	11			1IMIW	I	Acyltransferase family	1
		COG0577	V	efflux transmembrane transporter activity	11			2P0FR	I	Acyltransferase family	1
		COG0577	V	efflux transmembrane transporter activity	11			COG1192	D	Involved in chromosome partitioning	1
		COG3706	T	GGDEF domain	11			COG1192	D	plasmid maintenance	1
		COG4625	S	pathogenesis	11			4NGFE	D	CobQ CobB MinD ParA nucleotide binding domain	1
		COG4625	T	pathogenesis	11			47NCJ	D	Cellulose biosynthesis protein BcsQ	1
		COG4096	L	Type I site-specific restriction-modification system, R (Restriction) subunit and related	11			1VKSM	S	Tetratricopeptide repeat	1
		COG4096	L	type I site-specific deoxyribonuclease activity	11			4IBSI	S	Tetratricopeptide repeat	1
		COG1529	C	Aldehyde oxidase and xanthine dehydrogenase	11			2701Q	S	Tetratricopeptide repeat	1
		COG1529	C	xanthine dehydrogenase activity	11			COG1502	I	cardiolipin biosynthetic process	1
		COG0508	C	dehydrogenase complex catalyzes the overall conversion of	11			COG1502	I	Catalyzes the reversible phosphatidyl group transfer from one phosphatidylglycerol molecule to another to form cardiolipin (CL) (diphosphatidylglycerol) and glycerol	1
		COG0508	C	S-acyltransferase activity	11			1G01I	I	Phospholipase D Transphosphatidylase	1
		COG4585	T	protein histidine kinase activity	11			3VJ6U	I	Phosphatidylserine phosphatidylglycerophosphate cardiolipin synthase	1
		COG4585	T	Histidine kinase	11			2EN87	S	NA	1
		COG0323	L	This protein is involved in the repair of mismatches in DNA. It is required for dam-dependent methyl-directed DNA mismatch repair. May act as a molecular matchmaker , a protein that promotes the formation of a stable complex between two or more DNA-binding proteins in an ATP-dependent manner without itself being part of a final effector complex	11			33FW1	S	NA	1
		COG0323	L	This protein is involved in the repair of mismatches in DNA. It is required for dam-dependent methyl-directed DNA mismatch repair. May act as a molecular matchmaker , a protein that promotes the formation of a stable complex between two or more DNA-binding proteins in an ATP-dependent manner without itself being part of a final effector complex	11			1NKB2	S	NA	1
		COG1012	C	oxidoreductase activity, acting on the aldehyde or oxo group of donors, NAD or NADP as acceptor	11			2W4SH	S	NA	1
		COG1012	C	belongs to the aldehyde dehydrogenase family	11			4NF8X	L	Belongs to the 'phage' integrase family	1
		COG3266	S	translation initiation factor activity	10			47YDU	L	Phage integrase SAM-like domain	1
		COG3266	GM	domain, Protein	10			COG3677	L	Transposase	1
		COG0640	K	Transcriptional regulator	10			COG3677	L	transposition, DNA-mediated	1
		COG0640	K	DNA-binding transcription factor activity	10			COG1662	L	transposition, DNA-mediated	1
		COG2202	T	phosphorelay sensor kinase activity	10			COG1662	L	PFAM IS1 transposase	1
		COG2202	T	Pas domain	10			1PDQV	DZ	FG-GAP repeat	1
		COG0664	K	#NAME?	10			1RPGD	V	Integrin alpha (beta-propellor repeats).	1
		COG0664	T	cyclic nucleotide binding	10			1XYT2	S	Integrin alpha (beta-propellor repeats).	1
		COG2148	M	undecaprenyl-phosphate glucose phosphotransferase activity	10			COG1403	V	HNH endonuclease	1
		COG2148	M	undecaprenyl-phosphate glucose phosphotransferase activity	10			COG1403	V	endonuclease activity	1
		COG1974	K	SOS response	10			2INZ4	V	HNH endonuclease	1
		COG1974	K	Represses a number of genes involved in the response to DNA damage (SOS response), including recA and lexA. In the presence of single-stranded DNA, RecA interacts with LexA causing an autocatalytic cleavage which disrupts the DNA-binding part of LexA, leading to derepression of the SOS regulon and eventually DNA repair	10			1NKZK	L	TIGRFAM Phage	1
		COG3206	M	protein involved in exopolysaccharide biosynthesis	10			2U0EG	S	TIGRFAM Phage	1
		COG3206	M	extracellular polysaccharide biosynthetic process	10			3JXF7	S	Terminase RNaseH-like domain	1
		COG1914	P	H( )-stimulated, divalent metal cation uptake system	10			COG3380	L	Catalyzes the oxidation of the 1,2-dihydro- and 1,6- dihydro- isomeric forms of beta-NAD(P) back to beta-NAD(P) . May serve to protect primary metabolism dehydrogenases from inhibition by the 1,2-dihydro- and 1,6-dihydro-beta-NAD(P) isomers	1
		COG1914	P	metal ion transmembrane transporter activity	10			COG3380	S	monoamine oxidase activity	1
		COG4733	IQ	cellulase activity	10			1R5C0	S	Catalyzes the oxidation of the 1,2-dihydro- and 1,6- dihydro- isomeric forms of beta-NAD(P) back to beta-NAD(P) . May serve to protect primary metabolism dehydrogenases from inhibition by the 1,2-dihydro- and 1,6-dihydro-beta-NAD(P) isomers	1
		COG4733	S	cellulase activity	10			2U3PZ	S	NAD FAD-dependent oxidoreductase	1
		COG0749	L	DNA-directed DNA polymerase activity	10			COG1595	K	sigma factor activity	1
		COG0749	L	In addition to polymerase activity, this DNA polymerase exhibits 5'-3' exonuclease activity	10			COG1595	K	DNA-templated transcription, initiation	1
		1MU2C	T	Diguanylate cyclase	10			1TP55	K	Belongs to the sigma-70 factor family	1
		COG0258	L	In addition to polymerase activity, this DNA polymerase exhibits 5'-3' exonuclease activity	10			4HAHR	K	Belongs to the sigma-70 factor family	1
		COG0258	L	nuclease activity	10			1WG4Y	K	RNA polymerase	1
		COG0784	T	phosphorelay signal transduction system	10			2J3WY	S	Terminase-like family	1
		COG0784	T	Response regulator, receiver	10			1R5CS	L	Site-specific recombinases DNA invertase Pin homologs	1
		COG0587	L	DNA-directed DNA polymerase activity	10			2U18D	L	Site-specific recombinases, DNA invertase Pin homologs	1
		COG0587	L	DNA-directed DNA polymerase activity	10			4BA9S	L	Site-specific recombinases, DNA invertase Pin homologs	1
		COG2373	S	endopeptidase inhibitor activity	10			4NF6J	L	COG0507 ATP-dependent exoDNAse (exonuclease V) alpha subunit - helicase superfamily I member	1
		COG2373	U	Large extracellular alpha-helical protein	10			2FM19	L	COG0507 ATP-dependent exoDNAse (exonuclease V) alpha subunit - helicase superfamily I member	1
		COG3250	G	Belongs to the glycosyl hydrolase 2 family	10			COG3311	K	Transcriptional regulator	1
		COG3250	G	beta-galactosidase activity	10			COG3311	K	DNA excision	1
		COG2442	S	NA	10			4NSAH	K	DNA binding domain, excisionase family	1
		COG2442	K	InterPro IPR007367	10			2FT2T	K	DNA binding domain, excisionase family	1
		COG4948	M	Mandelate Racemase Muconate Lactonizing	10			4ARMX	K	Helix-turn-helix domain	1
		COG4948	M	carboxylic acid catabolic process	10			2H1DT	T	Phage plasmid primase, P4 family	1
		COG1943	L	transposase activity	10			2395B	L	D5 N terminal like	1
		COG1943	L	Transposase	10			2DRYT	S	NA	1
		COG1898	M	dTDP-4-dehydrorhamnose 3,5-epimerase activity	10			33DR2	S	NA	1
		COG1898	M	dTDP-4-dehydrorhamnose 3,5-epimerase activity	10			1QB15	S	NA	1
		COG1172	G	transmembrane transporter activity	10			2W5HN	S	NA	1
		COG1172	G	Belongs to the binding-protein-dependent transport system permease family	10			2ET3P	S	NA	1
		COG1680	V	COG1680 Beta-lactamase class C and other penicillin binding	10			33KMV	S	NA	1
		COG1680	V	peptidase activity	10			1NJWQ	S	NA	1
		COG1201	L	RNA secondary structure unwinding	10			COG4584	L	DNA integration	1
		COG1201	L	RNA secondary structure unwinding	10			COG4584	L	PFAM Integrase catalytic	1
		COG2909	K	trisaccharide binding	10			4NEY6	L	Integrase core domain	1
		COG2909	K	trisaccharide binding	10			1HYXS	L	Integrase core domain	1
		COG0715	P	COG0715 ABC-type nitrate sulfonate bicarbonate transport systems periplasmic components	10			2HSEE	L	viral genome integration into host DNA	1
		COG0715	P	thiamine-containing compound biosynthetic process	10			4FMYZ	L	viral genome integration into host DNA	1
		COG1703	E	isobutyryl-CoA mutase activity	10			2DR9Y	L	HNH endonuclease	1
		COG1703	E	isobutyryl-CoA mutase activity	10			33AUY	L	HNH endonuclease domain protein	1
		COG1715	V	type IV site-specific deoxyribonuclease activity	10			1NGW9	L	NUMOD4 motif	1
		COG1715	V	Restriction endonuclease	10			COG0817	L	crossover junction endodeoxyribonuclease activity	1
		COG1804	C	L-carnitine dehydratase bile acid-inducible protein F	10			COG0817	L	Nuclease that resolves Holliday junction intermediates in genetic recombination. Cleaves the cruciform structure in supercoiled DNA by nicking to strands with the same polarity at sites symmetrically opposed at the junction in the homologous arms and leaves a 5'-terminal phosphate and a 3'-terminal hydroxyl group	1
		COG1804	C	formyl-CoA transferase activity	10			1NA4S	L	Nuclease that resolves Holliday junction intermediates in genetic recombination. Cleaves the cruciform structure in supercoiled DNA by nicking to strands with the same polarity at sites symmetrically opposed at the junction in the homologous arms and leaves a 5'-terminal phosphate and a 3'-terminal hydroxyl group	1
		2TS2G	L	Belongs to the 'phage' integrase family	10			2UIQB	L	Nuclease that resolves Holliday junction intermediates in genetic recombination. Cleaves the cruciform structure in supercoiled DNA by nicking to strands with the same polarity at sites symmetrically opposed at the junction in the homologous arms and leaves a 5'-terminal phosphate and a 3'-terminal hydroxyl group	1
		2GISN	L	Belongs to the 'phage' integrase family	10			4QE3S	S	NA	1
		COG5534	L	replication initiator protein	10			4QX7A	S	NA	1
		COG5534	L	Replication initiator protein	10			4QSZ5	S	NA	1
		COG3316	L	Transposase and inactivated derivatives	10			4QNI4	S	NA	1
		COG3316	L	NA	10			2E5SR	S	NA	1
		COG1502	I	cardiolipin biosynthetic process	10			330H4	S	NA	1
		COG1502	I	Catalyzes the reversible phosphatidyl group transfer from one phosphatidylglycerol molecule to another to form cardiolipin (CL) (diphosphatidylglycerol) and glycerol	10			1NBT8	S	NA	1
		COG3696	P	Belongs to the resistance-nodulation-cell division (RND) (TC 2.A.6) family	10			2UVZC	S	NA	1
		COG3696	P	silver ion transport	10			COG4422	S	Protein of unknown function (DUF5131)	1
		1MWCZ	L	Resolvase	9			COG4422	F	Protein of unknown function (DUF5131)	1
		2TRIY	L	Resolvase	9			1MXQI	L	PFAM Gp37Gp68 family protein	1
		COG5295	UW	pathogenesis	9			2VJP8	S	PFAM Gp37Gp68 family protein	1
		COG5295	UW	Hep Hag repeat protein	9			477M2	S	Protein of unknown function (DUF5131)	1
		COG2826	L	transposase activity	9			1MVXW	M	secretion activating protein	1
		COG2826	L	transposase and inactivated derivatives, IS30 family	9			2UEKG	S	Glycosyl hydrolase 108	1
		COG0277	C	flavin adenine dinucleotide binding	9			43JPT	S	Glycosyl hydrolase 108	1
		COG0277	C	FAD linked oxidase domain protein	9			2DWTC	S	NA	1
		COG2887	L	PD-(D/E)XK nuclease superfamily	9			341SS	S	NA	1
		COG2887	L	Belongs to the helicase family. UvrD subfamily	9			COG5412	S	NA	1
		COG1198	L	Involved in the restart of stalled replication forks. Recognizes and binds the arrested nascent DNA chain at stalled replication forks. It can open the DNA duplex, via its helicase activity, and promote assembly of the primosome and loading of the major replicative helicase DnaB onto DNA	9			COG5412	N	phage tail tape measure protein	1
		COG1198	L	DNA replication, synthesis of RNA primer	9			2HQTZ	S	Phage-related minor tail protein	1
		COG0389	L	damaged DNA binding	9			2NKAG	S	Phage-related minor tail protein	1
		COG0389	L	Poorly processive, error-prone DNA polymerase involved in untargeted mutagenesis. Copies undamaged DNA at stalled replication forks, which arise in vivo from mismatched or misaligned primer ends. These misaligned primers can be extended by PolIV. Exhibits no 3'-5' exonuclease (proofreading) activity. May be involved in translesional synthesis, in conjunction with the beta clamp from PolIII	9			COG4248	S	protein kinase activity	1
		COG1596	M	polysaccharide transmembrane transporter activity	9			COG4248	NU	protein with protein kinase and helix-hairpin-helix DNA-binding domains	1
		COG1596	M	polysaccharide export	9			1NNGR	S	protein with protein kinase and helix-hairpin-helix DNA-binding domains	1
		COG0697	EG	pyrimidine nucleotide-sugar transmembrane transport	9			COG3772	E	lysozyme	1
		COG0697	EG	spore germination	9			COG3772	S	cytolysis by virus of host cell	1
		COG0525	J	valine-tRNA ligase activity	9			1G7YF	LO	PFAM Phage lysozyme	1
[truncated: 20,081 more rows]

[truncated: 4 more sheets: Table S11, Table S12, Table S13, Table S14]
